# Supplementary material for: A Plasmodium Calcium-Dependent Protein Kinase Controls Zygote Development and Transmission by Translationally Activating Repressed mRNAs
Source: Cell Host Microbe. 2012 Jul 19;12(1-10):9–19. doi: 10.1016/j.chom.2012.05.014 (PMC3414820; doi:10.1016/j.chom.2012.05.014)
Supplement: Table S1. Data Tables from Proteome and Transcriptome Analyses, Related to Figure 4 [file mmc1.xlsx]

## Sheet: Tables S1A   
Table S1A. Incorporation of labelled arginine and lysine in wild type ookinetes cultured for 20h in vitro, Related to Figure 4.
Gene ID	Ratio counts	Incorporation
PBANKA_010090	11	12.683
PBANKA_010100	4	14.1199
PBANKA_010180	3	37.0472
PBANKA_010230	7	10.8789
PBANKA_010320	5	85.2589
PBANKA_010330	46	8.8946
PBANKA_010390	44	11.4555
PBANKA_010440	3	18.4028
PBANKA_010450	1	81.7774
PBANKA_010460	0	0
PBANKA_010470	25	7.51541
PBANKA_010510	0	0
PBANKA_010530	43	15.0515
PBANKA_010540	36	6.70401
PBANKA_010550	49	7.39675
PBANKA_010560	97	6.08968
PBANKA_010710	64	7.90604
PBANKA_010730	162	5.48161
PBANKA_010740	66	8.58902
PBANKA_010760	7	20.2161
PBANKA_010870	18	13.8883
PBANKA_010880	67	47.2296
PBANKA_010890	2	10.3914
PBANKA_010910	257	7.09924
PBANKA_010920	23	10.4859
PBANKA_010960	5	4.96566
PBANKA_010970	6	20.3168
PBANKA_010980	0	0
PBANKA_011020	13	3.77119
PBANKA_011040	29	14.563
PBANKA_011080	1	88.1763
PBANKA_011200	2	14.7021
PBANKA_011220	1	73.6238
PBANKA_020180	3	15.1255
PBANKA_020230	10	7.09288
PBANKA_020250	1	16.3614
PBANKA_020270	0	0
PBANKA_020300	156	3.68982
PBANKA_020370	1	7.82849
PBANKA_020380	7	3.09517
PBANKA_020420	64	7.91963
PBANKA_020450	432	8.01824
PBANKA_020480	21	9.44558
PBANKA_020500	6	10.7206
PBANKA_020520	53	13.8792
PBANKA_020540	9	12.7371
PBANKA_020600	7	7.55293
PBANKA_020650	7	10.5758
PBANKA_020700	132	9.35635
PBANKA_020720	6	14.5684
PBANKA_020810	23	9.70369
PBANKA_020840	4	10.0191
PBANKA_020860	19	8.94587
PBANKA_020920	44	5.03839
PBANKA_020930	27	3.15867
PBANKA_020990	1	4.37796
PBANKA_021020	62	4.84428
PBANKA_021050	1	15.8469
PBANKA_021060	0	0
PBANKA_021130	4	10.5347
PBANKA_021150	94	8.45944
PBANKA_021210	105	8.35527
PBANKA_021230	3	8.22994
PBANKA_021280	1	9.67229
PBANKA_021360	0	0
PBANKA_021400	159	7.20558
PBANKA_021430	1	26.5861
PBANKA_021450	12	8.71093
PBANKA_030100	2	10.4447
PBANKA_030130	28	21.3055
PBANKA_030200	3	42.2512
PBANKA_030230	6	10.6838
PBANKA_030250	139	11.6809
PBANKA_030320	5	8.44593
PBANKA_030360	96	6.91212
PBANKA_030430	8	7.66261
PBANKA_030580	1	18.7916
PBANKA_030590	3	18.7409
PBANKA_030650	6	14.7288
PBANKA_030680	125	4.08013
PBANKA_030700	5	6.51473
PBANKA_030710	1	34.1568
PBANKA_030760	2	53.9328
PBANKA_030780	8	30.5077
PBANKA_030800	7	7.19464
PBANKA_030860	290	5.90702
PBANKA_030900	4	8.32348
PBANKA_030910	48	6.69208
PBANKA_030980	2	9.66984
PBANKA_031000	67	8.63399
PBANKA_031050	0	0
PBANKA_031090	384	6.18738
PBANKA_031100	129	8.9851
PBANKA_031120	1	16.381
PBANKA_031190	3	23.0094
PBANKA_031200	0	0
PBANKA_031240	41	11.3441
PBANKA_031250	2	11.3354
PBANKA_031330	8	42.9667
PBANKA_031380	210	5.6801
PBANKA_031420	43	5.93938
PBANKA_031440	1	22.7734
PBANKA_031450	47	9.86212
PBANKA_031460	64	7.66576
PBANKA_031470	21	7.55833
PBANKA_031490	4	17.3797
PBANKA_031520	0	0
PBANKA_031540	4	10.1776
PBANKA_031560	2	13.4934
PBANKA_031580	7	80.0348
PBANKA_031600	14	4.92448
PBANKA_040110	24	16.0183
PBANKA_040140	2	9.69008
PBANKA_040150	62	8.76724
PBANKA_040160	71	13.1572
PBANKA_040180	16	7.63591
PBANKA_040200	3	16.0581
PBANKA_040210	2	23.4915
PBANKA_040230	103	7.38529
PBANKA_040270	8	91.7505
PBANKA_040280	12	6.42617
PBANKA_040300	5	4.46635
PBANKA_040370	4	23.887
PBANKA_040380	7	3.65523
PBANKA_040410	1	2.93439
PBANKA_040420	22	2.55276
PBANKA_040440	3	3.09162
PBANKA_040460	23	4.0464
PBANKA_040470	97	5.11208
PBANKA_040480	382	3.99935
PBANKA_040490	7	9.97211
PBANKA_040520	522	5.07318
PBANKA_040530	32	4.84355
PBANKA_040540	83	6.58835
PBANKA_040550	44	4.26349
PBANKA_040650	292	4.71048
PBANKA_040670	4	17.191
PBANKA_040680	9	7.74956
PBANKA_040710	5	15.1248
PBANKA_040730	54	3.2258
PBANKA_040760	244	5.875
PBANKA_040770	68	7.18195
PBANKA_040840	432	5.8557
PBANKA_040860	6	15.5198
PBANKA_040930	17	13.013
PBANKA_040980	18	5.28332
PBANKA_041030	17	13.649
PBANKA_041040	14	11.6566
PBANKA_041060	17	3.09359
PBANKA_041065	3	74.7331
PBANKA_041170	6	3.0629
PBANKA_041280	59	9.20082
PBANKA_041290	55	84.234
PBANKA_041410	29	7.05619
PBANKA_041430	0	0
PBANKA_041450	2	4.86827
PBANKA_041460	79	4.85325
PBANKA_041490	57	6.83113
PBANKA_041500	7	18.6703
PBANKA_041520	8	9.5692
PBANKA_041550	8	8.18081
PBANKA_041560	2	13.782
PBANKA_041600	11	13.4933
PBANKA_041610	11	14.0364
PBANKA_041640	6	7.41518
PBANKA_041650	13	15.8226
PBANKA_041660	44	24.7618
PBANKA_041700	2	4.82567
PBANKA_041720	1	92.3047
PBANKA_041730	1	7.72575
PBANKA_041740	14	8.02053
PBANKA_041750	22	7.92714
PBANKA_041760	1	84.6715
PBANKA_041770	719	3.74947
PBANKA_041780	8	12.5218
PBANKA_041790	7	12.1277
PBANKA_041800	47	8.37755
PBANKA_041820	78	6.44478
PBANKA_041830	15	12.6673
PBANKA_050110	8	7.24475
PBANKA_050130	3	13.0502
PBANKA_050170	43	5.2582
PBANKA_050220	64	8.87477
PBANKA_050320	4	12.9899
PBANKA_050360	12	7.83977
PBANKA_050380	1	80.6078
PBANKA_050430	9	5.53342
PBANKA_050440	0	0
PBANKA_050450	26	15.098
PBANKA_050510	75	4.15121
PBANKA_050530	10	31.1443
PBANKA_050580	406	4.06391
PBANKA_050610	72	13.0331
PBANKA_050630	5	6.52165
PBANKA_050660	4	30.7842
PBANKA_050670	117	7.28635
PBANKA_050680	1	0.632652
PBANKA_050690	28	11.0751
PBANKA_050730	6	10.3605
PBANKA_050740	3	8.49132
PBANKA_050780	0	0
PBANKA_050810	11	13.4767
PBANKA_050850	17	5.45515
PBANKA_050920	1	6.24616
PBANKA_050930	20	15.134
PBANKA_050950	0	0
PBANKA_051000	11	7.2449
PBANKA_051010	2	30.1028
PBANKA_051020	30	9.65199
PBANKA_051080	2	17.2311
PBANKA_051090	171	2.80145
PBANKA_051120	1	7.9909
PBANKA_051190	172	5.75598
PBANKA_051270	3	12.4105
PBANKA_051300	3	76.4537
PBANKA_051360	122	7.4972
PBANKA_051400	5	7.52174
PBANKA_051450	10	8.15932
PBANKA_051500	0	0
PBANKA_051540	2	33.8182
PBANKA_051590	7	13.8574
PBANKA_051630	0	0
PBANKA_051660	5	5.76184
PBANKA_051700	2	19.8331
PBANKA_051710	2	3.54335
PBANKA_051720	21	7.82361
PBANKA_051730	2	7.34583
PBANKA_051740	2	4.82216
PBANKA_051750	8	9.02437
PBANKA_051760	0	0
PBANKA_051770	1	11.4378
PBANKA_051780	8	18.9324
PBANKA_051810	1	80.4752
PBANKA_051820	28	6.07955
PBANKA_051870	144	9.72645
PBANKA_051990	43	11.2648
PBANKA_052000	1	11.4974
PBANKA_052020	138	6.09659
PBANKA_052060	14	2.20066
PBANKA_052170	1	78.9929
PBANKA_052200	6	8.21824
PBANKA_052240	5	7.81528
PBANKA_052270	175	2.21849
PBANKA_052280	210	3.60992
PBANKA_052290	21	14.3495
PBANKA_052310	8	11.0459
PBANKA_052390	5	70.5
PBANKA_052400	3	24.3535
PBANKA_052420	16	9.4659
PBANKA_052480	10	15.5055
PBANKA_060050	5	18.2682
PBANKA_060110	28	13.5894
PBANKA_060160	16	11.5481
PBANKA_060190	31	5.33911
PBANKA_060200	1	28.6224
PBANKA_060220	3	3.70999
PBANKA_060250	7	20.1083
PBANKA_060270	126	4.72269
PBANKA_060280	8	37.8782
PBANKA_060320	32	13.6242
PBANKA_060420	23	14.5293
PBANKA_060430	223	6.19883
PBANKA_060470	6	3.57302
PBANKA_060480	156	6.54079
PBANKA_060530	47	8.60117
PBANKA_060540	2	13.2353
PBANKA_060560	1	22.1626
PBANKA_060620	4	86.0995
PBANKA_060740	3	16.8084
PBANKA_060760	3	9.6154
PBANKA_060780	4	14.2121
PBANKA_060860	3	76.0565
PBANKA_060950	23	42.316
PBANKA_060960	6	29.0639
PBANKA_060990	44	6.52213
PBANKA_061020	39	11.2401
PBANKA_061030	415	8.24235
PBANKA_061040	128	6.29426
PBANKA_061050	4	3.49364
PBANKA_061080	48	9.00123
PBANKA_061090	159	4.94477
PBANKA_061160	228	24.2726
PBANKA_061180	18	16.2932
PBANKA_061190	6	6.41761
PBANKA_061230	0	0
PBANKA_061240	3	90.6388
PBANKA_061320	14	9.74815
PBANKA_061350	0	0
PBANKA_061400	2	12.5052
PBANKA_061410	7	8.26331
PBANKA_061450	97	13.1136
PBANKA_061520	220	6.07094
PBANKA_061540	185	6.13191
PBANKA_061550	0	0
PBANKA_061560	7	9.9188
PBANKA_061610	12	7.60999
PBANKA_061640	0	0
PBANKA_061660	3	17.4705
PBANKA_061670	25	4.18529
PBANKA_061710	40	4.43948
PBANKA_061720	47	5.28276
PBANKA_061770	0	0
PBANKA_061790	105	8.66913
PBANKA_061830	7	6.22467
PBANKA_061840	3	0
PBANKA_061890	23	9.92836
PBANKA_061910	62	7.43717
PBANKA_061920	73	64.2319
PBANKA_061990	32	12.4433
PBANKA_062040	0	0
PBANKA_062080	123	6.85518
PBANKA_062140	4	5.74138
PBANKA_062160	2	15.3029
PBANKA_062190	4	9.06813
PBANKA_062240	1	49.0087
PBANKA_070150	24	4.11218
PBANKA_070190	5	84.6036
PBANKA_070280	1045	2.53925
PBANKA_070330	0	0
PBANKA_070390	127	4.79438
PBANKA_070410	3	28.5177
PBANKA_070450	18	15.3288
PBANKA_070480	3	85.3942
PBANKA_070490	0	0
PBANKA_070520	8	11.2662
PBANKA_070660	5	68.3191
PBANKA_070670	29	44.1147
PBANKA_070680	52	10.2574
PBANKA_070710	22	50.5878
PBANKA_070740	43	11.406
PBANKA_070750	4	18.728
PBANKA_070780	2	5.80642
PBANKA_070800	78	12.0202
PBANKA_070810	2	16.8634
PBANKA_070900	27	27.5395
PBANKA_070910	9	14.5265
PBANKA_070980	4	13.3576
PBANKA_071010	186	9.40075
PBANKA_071060	11	9.23708
PBANKA_071090	10	11.706
PBANKA_071120	4	17.2553
PBANKA_071130	2	13.4876
PBANKA_071140	5	72.4586
PBANKA_071160	2	78.4629
PBANKA_071190	1674	3.16533
PBANKA_071220	6	83.5683
PBANKA_071260	729	3.0576
PBANKA_071290	32	62.1679
PBANKA_071320	1	87.3059
PBANKA_071330	1	5.49526
PBANKA_071390	0	0
PBANKA_071400	2	76.8133
PBANKA_071420	51	11.2537
PBANKA_071430	0	0
PBANKA_071440	3	13.5877
PBANKA_071460	12	21.9255
PBANKA_071520	24	5.67807
PBANKA_071550	27	10.9393
PBANKA_071560	101	3.30564
PBANKA_071570	34	10.0633
PBANKA_071590	49	10.6868
PBANKA_071600	97	13.6489
PBANKA_071660	2	8.45802
PBANKA_071700	16	11.367
PBANKA_071740	6	4.30005
PBANKA_071750	18	8.25968
PBANKA_071780	16	15.0951
PBANKA_071790	0	0
PBANKA_071880	53	5.77963
PBANKA_071930	40	11.6638
PBANKA_071940	3	15.1807
PBANKA_071970	0	0
PBANKA_072030	28	5.03134
PBANKA_072100	0	0
PBANKA_072170	46	5.04545
PBANKA_072190	5	9.90752
PBANKA_080040	4	21.5572
PBANKA_080050	11	13.9162
PBANKA_080060	4	2.72265
PBANKA_080120	128	8.35731
PBANKA_080150	5	11.7538
PBANKA_080190	2	16.3645
PBANKA_080210	5	9.53806
PBANKA_080230	15	15.1202
PBANKA_080310	62	5.68635
PBANKA_080320	2	26.77
PBANKA_080360	58	11.3893
PBANKA_080400	2	8.02686
PBANKA_080410	16	28.1775
PBANKA_080430	15	15.6148
PBANKA_080460	5	11.6943
PBANKA_080470	4	11.1979
PBANKA_080490	1	12.2661
PBANKA_080530	4	9.98193
PBANKA_080570	1216	3.62339
PBANKA_080610	15	9.48725
PBANKA_080630	0	0
PBANKA_080640	3	15.9814
PBANKA_080670	2	10.3668
PBANKA_080700	40	8.65437
PBANKA_080710	3	3.09729
PBANKA_080740	4	18.0772
PBANKA_080750	5	23.0401
PBANKA_080760	53	9.07179
PBANKA_080790	12	12.9894
PBANKA_080820	10	9.60529
PBANKA_080880	1	5.55801
PBANKA_080890	2	4.82949
PBANKA_080900	1	4.82988
PBANKA_080910	28	5.90492
PBANKA_080940	5	16.3096
PBANKA_081020	4	30.546
PBANKA_081050	28	6.87542
PBANKA_081060	23	15.2137
PBANKA_081070	5	89.03
PBANKA_081080	9	15.9055
PBANKA_081100	13	3.64489
PBANKA_081110	3	23.6893
PBANKA_081130	36	9.16568
PBANKA_081160	2	1.53497
PBANKA_081170	4	12.288
PBANKA_081200	3	26.5308
PBANKA_081300	13	4.90488
PBANKA_081340	19	9.74069
PBANKA_081350	24	6.24079
PBANKA_081390	15	3.14606
PBANKA_081420	159	3.1192
PBANKA_081440	11	7.89822
PBANKA_081540	6	82.8644
PBANKA_081590	3	25.181
PBANKA_081600	5	10.9607
PBANKA_081640	243	6.32132
PBANKA_081670	10	6.58483
PBANKA_081770	14	13.2541
PBANKA_081800	4	23.7525
PBANKA_081840	0	0
PBANKA_081850	6	15.4151
PBANKA_081860	1	79.0264
PBANKA_081890	1356	3.46134
PBANKA_081900	46	68.5452
PBANKA_081930	34	11.592
PBANKA_081980	41	13.0157
PBANKA_081990	77	9.62533
PBANKA_082000	53	6.47366
PBANKA_082020	9	34.0355
PBANKA_082030	8	9.62833
PBANKA_082070	2	36.3294
PBANKA_082130	1	1.96905
PBANKA_082170	261	4.65351
PBANKA_082180	1	1.15764
PBANKA_082190	10	3.76707
PBANKA_082280	11	4.23299
PBANKA_082300	66	10.8093
PBANKA_082310	27	76.5306
PBANKA_082340	880	3.78304
PBANKA_082350	80	7.84971
PBANKA_082390	8	16.3582
PBANKA_082470	82	6.89437
PBANKA_082480	74	9.70826
PBANKA_082550	0	0
PBANKA_082560	3	8.14517
PBANKA_082590	0	0
PBANKA_082630	4	32.4972
PBANKA_082670	47	8.17454
PBANKA_082750	10	13.3663
PBANKA_082780	2	20.6958
PBANKA_082790	9	10.3281
PBANKA_082800	24	14.2893
PBANKA_082810	29	11.1647
PBANKA_082840	4	28.0482
PBANKA_082860	2	14.4528
PBANKA_082890	0	0
PBANKA_082970	1	34.0409
PBANKA_083000	31	5.63594
PBANKA_083020	69	8.76192
PBANKA_083040	1	80.126
PBANKA_083120	1	44.6312
PBANKA_083180	8	14.406
PBANKA_083220	5	10.6957
PBANKA_083260	3	4.57337
PBANKA_083300	84	4.26841
PBANKA_083310	94	9.35776
PBANKA_083360	21	11.8179
PBANKA_083400	19	5.16864
PBANKA_083440	183	7.36281
PBANKA_083530	19	5.62854
PBANKA_083580	2	9.76434
PBANKA_090190	2	75.2218
PBANKA_090300	3	83.8582
PBANKA_090360	310	4.52813
PBANKA_090380	3	79.3162
PBANKA_090390	13	14.468
PBANKA_090410	47	4.48479
PBANKA_090440	2	11.3121
PBANKA_090450	8	11.6393
PBANKA_090500	10	4.54583
PBANKA_090510	1	1.09781
PBANKA_090540	1	14.9631
PBANKA_090560	26	4.74689
PBANKA_090570	0	0
PBANKA_090590	3	84.9755
PBANKA_090620	11	9.35339
PBANKA_090640	39	3.66172
PBANKA_090650	51	7.82977
PBANKA_090710	18	88.6566
PBANKA_090730	1	7.48356
PBANKA_090790	20	48.5136
PBANKA_090820	1	88.0607
PBANKA_090880	19	8.43415
PBANKA_090890	14	3.80214
PBANKA_090950	0	0
PBANKA_091000	1	6.24018
PBANKA_091020	74	10.2735
PBANKA_091060	4	10.3991
PBANKA_091140	16	9.02761
PBANKA_091170	1	7.28112
PBANKA_091180	2	12.3646
PBANKA_091210	37	37.7477
PBANKA_091220	7	26.6933
PBANKA_091230	304	8.22498
PBANKA_091250	1	53.4819
PBANKA_091370	64	8.11934
PBANKA_091430	312	5.66544
PBANKA_091440	590	4.86034
PBANKA_091460	4	52.0417
PBANKA_091610	16	13.2008
PBANKA_091620	390	5.16775
PBANKA_091640	28	7.9733
PBANKA_091670	6	80.8473
PBANKA_091720	5	19.9742
PBANKA_091740	27	5.06917
PBANKA_091750	54	8.78936
PBANKA_091760	17	19.0098
PBANKA_091790	210	4.76042
PBANKA_091800	220	5.1735
PBANKA_091810	40	3.47424
PBANKA_091830	44	12.3691
PBANKA_091860	3	11.7298
PBANKA_091900	27	4.79625
PBANKA_091910	18	8.46351
PBANKA_091930	7	16.7715
PBANKA_091960	4	11.7122
PBANKA_091990	182	6.21749
PBANKA_092000	48	4.19506
PBANKA_092010	4	5.62323
PBANKA_092060	0	0
PBANKA_092080	29	5.64222
PBANKA_092130	20	5.01817
PBANKA_092190	1	39.3204
PBANKA_092210	49	4.22554
PBANKA_092230	180	6.85683
PBANKA_092250	59	10.8472
PBANKA_092270	19	8.2462
PBANKA_092280	10	7.56131
PBANKA_092320	30	5.14885
PBANKA_092340	1	1.02518
PBANKA_092360	49	7.52177
PBANKA_092370	7	14.6916
PBANKA_092400	1	30.6922
PBANKA_092430	3	9.26205
PBANKA_092440	2	2.12571
PBANKA_092480	6	5.03348
PBANKA_092490	107	4.81318
PBANKA_092540	8	9.85031
PBANKA_092590	3	16.8767
PBANKA_092650	1	40.4776
PBANKA_092660	40	7.8866
PBANKA_092670	5	12.7496
PBANKA_092720	23	11.9706
PBANKA_092780	14	9.51032
PBANKA_092810	123	4.60193
PBANKA_092820	113	6.6975
PBANKA_092830	4	16.7342
PBANKA_092850	1	9.44654
PBANKA_092880	1	9.56692
PBANKA_092910	28	7.09301
PBANKA_092940	0	0
PBANKA_092960	7	7.02197
PBANKA_092980	40	7.74757
PBANKA_092990	172	6.52448
PBANKA_093000	4	5.22674
PBANKA_093030	177	7.87358
PBANKA_093090	22	9.3031
PBANKA_093110	183	10.8136
PBANKA_093120	11	7.34933
PBANKA_093130	25	14.4262
PBANKA_093150	3	79.2619
PBANKA_093160	13	18.0901
PBANKA_093220	142	3.08094
PBANKA_093240	1	42.8549
PBANKA_093250	1	67.5219
PBANKA_093260	0	0
PBANKA_093350	8	29.3095
PBANKA_093390	12	10.0331
PBANKA_093420	58	1.37747
PBANKA_093430	10	14.1617
PBANKA_093510	2	16.1601
PBANKA_093610	5	11.0745
PBANKA_093630	1	13.045
PBANKA_093650	4	12.958
PBANKA_093710	82	6.77572
PBANKA_093720	30	5.62566
PBANKA_093740	5	15.614
PBANKA_093770	51	3.03734
PBANKA_093830	85	8.85339
PBANKA_093840	23	3.39455
PBANKA_093850	129	7.52598
PBANKA_093860	99	6.98626
PBANKA_093890	5	13.6595
PBANKA_093910	1	65.947
PBANKA_093950	6	77.2285
PBANKA_093960	68	9.3279
PBANKA_093990	7	5.07463
PBANKA_094000	18	6.2197
PBANKA_094090	96	7.35614
PBANKA_094110	26	11.606
PBANKA_094120	0	0
PBANKA_094150	86	2.90927
PBANKA_094180	178	30.2237
PBANKA_094190	76	38.6847
PBANKA_094230	3	10.8942
PBANKA_094250	186	7.33784
PBANKA_094270	6	32.6863
PBANKA_094290	52	5.30245
PBANKA_094310	34	7.28258
PBANKA_094320	0	0
PBANKA_094340	2	82.8782
PBANKA_094360	77	6.42939
PBANKA_100200	8	7.07904
PBANKA_100310	17	6.31269
PBANKA_100330	3	6.24479
PBANKA_100340	13	13.1045
PBANKA_100380	179	4.69965
PBANKA_100400	20	6.58385
PBANKA_100450	1	47.602
PBANKA_100480	7	7.09656
PBANKA_100610	8	12.7241
PBANKA_100620	1	84.0345
PBANKA_100700	5	20.7298
PBANKA_100720	77	10.8778
PBANKA_100790	8	88.2849
PBANKA_100800	10	9.18723
PBANKA_100820	29	13.2659
PBANKA_100880	239	5.49537
PBANKA_100910	60	8.21732
PBANKA_100930	6	14.2959
PBANKA_100950	239	8.21596
PBANKA_100960	4	84.035
PBANKA_100990	0	0
PBANKA_101000	22	6.03763
PBANKA_101020	27	10.9115
PBANKA_101050	301	6.56223
PBANKA_101060	12	5.41605
PBANKA_101080	103	2.76166
PBANKA_101140	22	7.32329
PBANKA_101150	1	0.970264
PBANKA_101210	2	31.9716
PBANKA_101220	2	12.9089
PBANKA_101280	37	8.4276
PBANKA_101300	4	8.39314
PBANKA_101310	53	4.4401
PBANKA_101320	157	6.5094
PBANKA_101330	1	51.0859
PBANKA_101350	1	15.2449
PBANKA_101380	13	3.53206
PBANKA_101440	11	12.1675
PBANKA_101490	29	12.2183
PBANKA_101510	2	8.54642
PBANKA_101630	156	6.48652
PBANKA_101670	249	6.04357
PBANKA_101770	19	9.1974
PBANKA_101790	79	8.25445
PBANKA_101840	5	12.4201
PBANKA_101850	77	4.71246
PBANKA_101860	26	7.85296
PBANKA_101940	116	11.9673
PBANKA_101950	140	8.81804
PBANKA_101970	23	14.5907
PBANKA_102200	64	3.27271
PBANKA_102220	12	6.12173
PBANKA_102230	145	5.62697
PBANKA_102280	43	7.04997
PBANKA_102300	2	13.9563
PBANKA_102310	21	34.3222
PBANKA_102320	1	6.64902
PBANKA_102340	137	7.95887
PBANKA_102350	70	7.07498
PBANKA_102390	43	6.269
PBANKA_102400	2	7.04106
PBANKA_102440	6	86.4333
PBANKA_102470	24	5.45435
PBANKA_102490	67	9.48448
PBANKA_102520	7	6.25783
PBANKA_102550	12	10.0812
PBANKA_102570	1	86.4237
PBANKA_102580	6	8.75257
PBANKA_102620	104	9.96717
PBANKA_102630	52	6.95404
PBANKA_102660	19	13.0736
PBANKA_102790	4	6.216
PBANKA_102830	28	9.95623
PBANKA_102840	49	1.885
PBANKA_102870	26	17.7121
PBANKA_102940	10	17.2574
PBANKA_102980	25	6.15544
PBANKA_103000	1	11.5154
PBANKA_103010	22	20.4535
PBANKA_103030	14	9.63242
PBANKA_103060	50	7.86604
PBANKA_103120	1	13.2133
PBANKA_103160	1	4.4767
PBANKA_103190	142	5.87723
PBANKA_103230	19	9.76815
PBANKA_103250	6	4.13232
PBANKA_103270	256	4.90013
PBANKA_103320	15	7.10125
PBANKA_103350	0	0
PBANKA_103370	6	17.4199
PBANKA_103380	8	20.3244
PBANKA_103390	52	8.6901
PBANKA_103440	160	4.87058
PBANKA_103510	7	12.1796
PBANKA_103520	577	7.27378
PBANKA_103540	5	72.4078
PBANKA_103550	9	6.29986
PBANKA_103590	2	12.1288
PBANKA_103600	2	26.2091
PBANKA_103620	4	19.5922
PBANKA_103660	11	10.2153
PBANKA_103670	1	4.69256
PBANKA_103720	2	5.81873
PBANKA_103780	0	0
PBANKA_103800	26	3.9869
PBANKA_103820	5	14.0281
PBANKA_103850	1	5.22962
PBANKA_103940	6	16.1097
PBANKA_103960	22	6.74474
PBANKA_103970	8	6.19834
PBANKA_103990	1	3.0849
PBANKA_110220	24	17.4435
PBANKA_110300	6	6.94582
PBANKA_110310	25	6.43702
PBANKA_110340	16	4.33907
PBANKA_110410	1	85.0525
PBANKA_110420	37	10.1611
PBANKA_110450	0	0
PBANKA_110460	5	16.0425
PBANKA_110470	2	14.0215
PBANKA_110480	3	25.1936
PBANKA_110510	25	13.7555
PBANKA_110530	43	10.7123
PBANKA_110540	28	11.4469
PBANKA_110550	8	10.1443
PBANKA_110650	0	0
PBANKA_110670	295	5.587
PBANKA_110720	6	13.5439
PBANKA_110730	19	12.5903
PBANKA_110760	0	0
PBANKA_110780	3	4.63099
PBANKA_110830	1	0.528284
PBANKA_110860	9	10.2739
PBANKA_110870	15	10.3661
PBANKA_110900	1	1.89403
PBANKA_110930	1	87.8294
PBANKA_110990	1	75.3488
PBANKA_111050	83	5.60757
PBANKA_111140	170	8.41113
PBANKA_111160	16	10.1252
PBANKA_111180	7	14.6899
PBANKA_111230	74	3.71352
PBANKA_111270	19	6.86763
PBANKA_111280	1	42.5749
PBANKA_111300	162	3.40504
PBANKA_111320	13	19.9201
PBANKA_111330	0	0
PBANKA_111340	108	7.23952
PBANKA_111350	18	3.25288
PBANKA_111500	8	80.1589
PBANKA_111520	280	5.46506
PBANKA_111530	15	74.6283
PBANKA_111580	3	7.2898
PBANKA_111630	36	11.6738
PBANKA_111650	16	11.1624
PBANKA_111680	276	4.33475
PBANKA_111700	55	33.4963
PBANKA_111710	17	24.2458
PBANKA_111740	17	5.90888
PBANKA_111750	30	4.75184
PBANKA_111770	340	5.15821
PBANKA_111860	615	4.22164
PBANKA_111870	7	12.322
PBANKA_111910	2	9.06072
PBANKA_111930	10	4.59981
PBANKA_112010	87	6.784
PBANKA_112020	78	6.17431
PBANKA_112040	12	86.3235
PBANKA_112070	25	4.0575
PBANKA_112080	25	13.7343
PBANKA_112150	2	7.2843
PBANKA_112170	61	10.0393
PBANKA_112200	9	6.17989
PBANKA_112240	1	17.6819
PBANKA_112250	5	18.8758
PBANKA_112280	0	0
PBANKA_112290	198	8.17381
PBANKA_112350	32	15.2258
PBANKA_112460	2	5.15014
PBANKA_112480	1	2.23109
PBANKA_112490	2	7.10028
PBANKA_112520	2	20.737
PBANKA_112550	8	11.478
PBANKA_112560	393	4.89571
PBANKA_112620	27	6.31736
PBANKA_112640	32	10.9633
PBANKA_112650	25	21.9513
PBANKA_112680	2	80.4048
PBANKA_112690	1	1.96126
PBANKA_112760	2	18.3143
PBANKA_112770	53	16.3182
PBANKA_112780	64	5.68553
PBANKA_112820	7	17.4066
PBANKA_112860	3	19.1089
PBANKA_112870	1	7.29917
PBANKA_112900	1	82.1061
PBANKA_112910	3	33.2764
PBANKA_112960	7	12.2412
PBANKA_112980	0	0
PBANKA_113040	57	6.12302
PBANKA_113050	73	7.3544
PBANKA_113110	44	12.4802
PBANKA_113150	17	10.7315
PBANKA_113160	51	10.2532
PBANKA_113190	39	16.9762
PBANKA_113230	0	0
PBANKA_113240	19	17.9215
PBANKA_113260	25	11.0432
PBANKA_113320	12	13.5131
PBANKA_113330	1317	2.12444
PBANKA_113400	1	0.886118
PBANKA_113410	222	6.41876
PBANKA_113420	22	13.4512
PBANKA_113450	2	7.87059
PBANKA_113470	5	5.00589
PBANKA_113490	1	70.9378
PBANKA_113500	44	2.99596
PBANKA_113510	63	3.38068
PBANKA_113520	17	4.87849
PBANKA_113550	0	0
PBANKA_113570	134	5.68709
PBANKA_113620	11	13.2387
PBANKA_113640	1	20.7902
PBANKA_113670	1	6.46408
PBANKA_113700	432	5.82693
PBANKA_113720	25	6.66268
PBANKA_113740	0	0
PBANKA_113780	301	6.21133
PBANKA_113790	179	7.54988
PBANKA_113800	1	3.18061
PBANKA_113820	116	8.68415
PBANKA_113830	11	14.7563
PBANKA_113880	7	7.30217
PBANKA_113920	3	5.65445
PBANKA_113940	14	11.7152
PBANKA_113990	41	8.90783
PBANKA_114060	18	3.70664
PBANKA_114150	5	16.7642
PBANKA_114240	101	3.77769
PBANKA_114250	16	14.9652
PBANKA_114280	40	7.22544
PBANKA_114290	14	6.13019
PBANKA_114340	3	74.3612
PBANKA_114350	3	12.2089
PBANKA_114360	171	9.43155
PBANKA_114370	23	82.7313
PBANKA_114380	0	0
PBANKA_114400	37	5.88223
PBANKA_114410	22	6.75331
PBANKA_114450	9	8.56996
PBANKA_114480	10	7.97419
PBANKA_114550	1	31.9584
PBANKA_114570	4	8.40098
PBANKA_114580	16	12.0425
PBANKA_120080	59	16.0034
PBANKA_120110	59	8.17703
PBANKA_120130	8	19.383
PBANKA_120180	1	72.5041
PBANKA_120190	28	2.28498
PBANKA_120200	1	48.3543
PBANKA_120210	24	16.9911
PBANKA_120220	37	7.94266
PBANKA_120240	129	5.56255
PBANKA_120270	46	11.1847
PBANKA_120370	10	17.0666
PBANKA_120430	2	11.1561
PBANKA_120440	77	2.03054
PBANKA_120500	56	5.89942
PBANKA_120540	4	13.1975
PBANKA_120590	1	6.19656
PBANKA_120610	158	4.94603
PBANKA_120660	165	4.47035
PBANKA_120690	1286	3.08522
PBANKA_120700	7	5.92148
PBANKA_120720	128	9.42362
PBANKA_120730	1	14.2176
PBANKA_120820	1	15.5091
PBANKA_120850	5	9.52555
PBANKA_120870	3	7.24129
PBANKA_120900	48	10.6233
PBANKA_120910	5	13.0409
PBANKA_120930	1	11.9307
PBANKA_120940	8	57.6786
PBANKA_120960	2	31.9915
PBANKA_120980	17	8.41728
PBANKA_120990	25	18.2099
PBANKA_121010	2	48.481
PBANKA_121020	439	53.9089
PBANKA_121070	16	5.97574
PBANKA_121080	85	5.28556
PBANKA_121090	248	4.92553
PBANKA_121100	189	6.9988
PBANKA_121110	16	17.778
PBANKA_121130	5	14.5935
PBANKA_121170	46	7.63249
PBANKA_121200	1	50.5611
PBANKA_121300	0	0
PBANKA_121310	28	8.52969
PBANKA_121350	1	9.72285
PBANKA_121360	374	5.24158
PBANKA_121400	530	4.13343
PBANKA_121420	8	24.3553
PBANKA_121430	1029	2.60008
PBANKA_121470	350	4.38368
PBANKA_121480	4	11.7263
PBANKA_121560	229	4.86083
PBANKA_121650	297	3.58117
PBANKA_121700	10	25.8252
PBANKA_121760	62	21.1502
PBANKA_121770	501	3.18016
PBANKA_121780	14	7.76889
PBANKA_121820	175	6.73506
PBANKA_121840	7	5.26157
PBANKA_121850	6	8.13515
PBANKA_121860	8	8.4082
PBANKA_121890	23	5.99287
PBANKA_121930	320	4.28015
PBANKA_121950	0	0
PBANKA_121980	3	31.3139
PBANKA_122030	2	16.4623
PBANKA_122080	9	83.0867
PBANKA_122120	16	9.69405
PBANKA_122210	45	12.7152
PBANKA_122220	2	15.6532
PBANKA_122230	6	32.7506
PBANKA_122240	27	4.91683
PBANKA_122250	0	0
PBANKA_122260	0	0
PBANKA_122280	67	6.02507
PBANKA_122290	53	5.44336
PBANKA_122300	3	14.9562
PBANKA_122310	16	10.3545
PBANKA_122330	9	10.4367
PBANKA_122380	92	10.5877
PBANKA_122450	24	9.74988
PBANKA_122550	13	84.4026
PBANKA_122570	42	31.0423
PBANKA_122580	5	3.18494
PBANKA_122610	4	25.8783
PBANKA_122650	79	4.81382
PBANKA_122660	60	4.99281
PBANKA_122680	52	8.27286
PBANKA_122720	5	18.0709
PBANKA_122740	35	10.0426
PBANKA_122800	143	6.36077
PBANKA_122820	162	6.54812
PBANKA_122830	2	48.4286
PBANKA_122840	0	0
PBANKA_122860	9	6.05525
PBANKA_122890	4	0
PBANKA_122900	4	13.5364
PBANKA_122920	32	8.58027
PBANKA_123100	99	1.90095
PBANKA_123120	14	9.11932
PBANKA_123130	0	0
PBANKA_123150	12	15.507
PBANKA_123160	5	18.737
PBANKA_123170	44	5.90086
PBANKA_123180	78	2.79312
PBANKA_123200	4	87.5742
PBANKA_123210	93	5.74783
PBANKA_123220	44	11.1141
PBANKA_123250	240	8.2168
PBANKA_123300	2	10.4103
PBANKA_123310	3	10.8385
PBANKA_123330	19	20.0425
PBANKA_123350	2	6.97862
PBANKA_123360	0	0
PBANKA_123370	0	0
PBANKA_123420	18	5.52355
PBANKA_123440	2	4.76015
PBANKA_123450	18	10.4034
PBANKA_123480	54	4.73089
PBANKA_123520	1	11.4119
PBANKA_123530	4	3.88367
PBANKA_123560	234	6.23017
PBANKA_123630	6	18.0202
PBANKA_123680	1	24.8216
PBANKA_123760	1	74.6309
PBANKA_123780	206	22.9439
PBANKA_123790	130	8.28475
PBANKA_123810	0	0
PBANKA_123820	49	14.7565
PBANKA_123880	437	4.45503
PBANKA_123900	2	87.1725
PBANKA_123910	3	7.18207
PBANKA_123920	5	17.8395
PBANKA_123950	2	10.7739
PBANKA_123990	145	7.35615
PBANKA_124010	1	72.8394
PBANKA_124100	2	34.8131
PBANKA_124170	0	0
PBANKA_124180	95	9.4027
PBANKA_124190	18	3.08064
PBANKA_124200	8	13.8608
PBANKA_124230	275	4.25453
PBANKA_124250	9	10.8378
PBANKA_124270	25	8.43556
PBANKA_124280	44	11.202
PBANKA_124330	6	6.18701
PBANKA_124360	7	13.866
PBANKA_124390	1	12.2684
PBANKA_124400	2	5.94414
PBANKA_124440	9	3.75475
PBANKA_124450	4	13.7501
PBANKA_130070	571	15.2003
PBANKA_130130	324	4.81951
PBANKA_130140	58	12.6587
PBANKA_130160	2	5.12593
PBANKA_130170	4	16.399
PBANKA_130220	18	9.29611
PBANKA_130250	2	3.74314
PBANKA_130260	2	23.8817
PBANKA_130280	309	3.67077
PBANKA_130320	1	14.9421
PBANKA_130330	40	5.29069
PBANKA_130350	2	2.55418
PBANKA_130370	36	5.87557
PBANKA_130380	114	7.02064
PBANKA_130450	5	15.5108
PBANKA_130500	4	2.48043
PBANKA_130510	139	6.4445
PBANKA_130520	1	79.4661
PBANKA_130530	19	7.29675
PBANKA_130570	24	10.3092
PBANKA_130620	60	12.1
PBANKA_130720	0	0
PBANKA_130780	1	86.2136
PBANKA_130810	1	7.86849
PBANKA_130820	9	16.8504
PBANKA_130860	711	4.18821
PBANKA_130890	38	10.0856
PBANKA_130950	23	8.05174
PBANKA_130970	20	22.8894
PBANKA_130990	184	5.76666
PBANKA_131040	31	6.94501
PBANKA_131050	4	25.7751
PBANKA_131070	4	26.0669
PBANKA_131080	48	6.50966
PBANKA_131100	5	16.7448
PBANKA_131130	0	0
PBANKA_131170	8	7.76043
PBANKA_131270	25	43.3832
PBANKA_131380	31	8.01357
PBANKA_131410	2	21.147
PBANKA_131480	949	3.11808
PBANKA_131530	8	80.7474
PBANKA_131550	91	7.05015
PBANKA_131720	3	81.4944
PBANKA_131740	21	9.28328
PBANKA_131750	86	7.06742
PBANKA_131770	8	9.53746
PBANKA_131790	4	26.0732
PBANKA_131810	139	5.46973
PBANKA_131820	5	17.0554
PBANKA_131840	39	7.48934
PBANKA_131850	3	87.0618
PBANKA_131860	10	82.808
PBANKA_131900	0	0
PBANKA_131910	5	15.6542
PBANKA_131920	5	13.6499
PBANKA_131950	40	82.6343
PBANKA_132020	14	9.52756
PBANKA_132040	11	14.8473
PBANKA_132070	68	11.9223
PBANKA_132080	1	58.1169
PBANKA_132090	62	5.45889
PBANKA_132100	73	7.53464
PBANKA_132120	30	8.21137
PBANKA_132230	1	35.2566
PBANKA_132270	40	15.9873
PBANKA_132320	11	16.9618
PBANKA_132330	5	11.7858
PBANKA_132370	6	11.4795
PBANKA_132440	75	8.76715
PBANKA_132480	5	9.22054
PBANKA_132510	12	10.1129
PBANKA_132530	2	9.171
PBANKA_132560	15	24.6067
PBANKA_132600	28	14.4941
PBANKA_132630	18	4.37439
PBANKA_132640	626	2.27096
PBANKA_132680	0	0
PBANKA_132690	10	6.98836
PBANKA_132810	90	13.9168
PBANKA_132840	8	10.2519
PBANKA_132930	250	4.67278
PBANKA_132950	14	9.69501
PBANKA_132970	196	6.56003
PBANKA_132990	0	0
PBANKA_133000	1	6.24634
PBANKA_133030	11	22.0656
PBANKA_133140	17	13.0493
PBANKA_133190	537	3.75477
PBANKA_133210	32	21.4791
PBANKA_133360	5	9.00548
PBANKA_133370	6	61.3853
PBANKA_133410	25	6.17878
PBANKA_133460	3	8.32364
PBANKA_133470	1	82.5031
PBANKA_133480	11	57.0027
PBANKA_133490	1	70.215
PBANKA_133580	15	6.18956
PBANKA_133610	3	6.97867
PBANKA_133630	6	11.9837
PBANKA_133640	21	6.31101
PBANKA_133670	2	8.88141
PBANKA_133690	4	13.4255
PBANKA_133720	1	3.72424
PBANKA_133740	24	12.5615
PBANKA_133750	1	16.2325
PBANKA_133830	40	4.7236
PBANKA_133840	31	4.20415
PBANKA_133860	40	8.35523
PBANKA_133890	3	0
PBANKA_133900	0	0
PBANKA_133990	14	4.4254
PBANKA_134010	623	3.88269
PBANKA_134030	21	10.8454
PBANKA_134040	43	4.99593
PBANKA_134070	4	4.81606
PBANKA_134110	12	17.3532
PBANKA_134150	7	17.8224
PBANKA_134230	0	0
PBANKA_134250	22	78.1117
PBANKA_134330	36	5.83581
PBANKA_134380	9	17.3241
PBANKA_134390	2	25.6379
PBANKA_134410	32	15.1082
PBANKA_134430	12	17.6986
PBANKA_134500	16	8.4752
PBANKA_134540	25	12.6331
PBANKA_134560	46	10.8264
PBANKA_134620	3	11.7781
PBANKA_134660	237	5.80119
PBANKA_134670	31	8.04304
PBANKA_134680	2	4.40695
PBANKA_134760	5	19.6619
PBANKA_134770	70	11.5135
PBANKA_134780	0	0
PBANKA_134810	11	4.4309
PBANKA_134890	57	12.1211
PBANKA_135060	12	9.73016
PBANKA_135070	17	8.72907
PBANKA_135130	4	11.4355
PBANKA_135180	50	10.7651
PBANKA_135190	30	4.22101
PBANKA_135200	93	4.7492
PBANKA_135240	3	8.35347
PBANKA_135280	7	7.17142
PBANKA_135340	4	86.913
PBANKA_135350	3	23.0684
PBANKA_135380	2	79.1467
PBANKA_135410	23	6.27645
PBANKA_135440	83	8.5429
PBANKA_135450	4	7.55404
PBANKA_135460	3	81.8945
PBANKA_135490	12	58.1383
PBANKA_135500	3	5.86836
PBANKA_135510	133	6.56569
PBANKA_135520	89	7.76385
PBANKA_135550	1	10.0946
PBANKA_135570	24	83.7436
PBANKA_135590	22	81.319
PBANKA_135630	10	18.2937
PBANKA_135670	15	16.1554
PBANKA_135690	1	23.264
PBANKA_135720	375	4.54517
PBANKA_135770	4	15.7061
PBANKA_135860	145	5.26181
PBANKA_135870	20	10.7512
PBANKA_135880	4	7.60284
PBANKA_135890	67	8.10614
PBANKA_135900	49	19.9524
PBANKA_135920	86	3.81345
PBANKA_135930	19	9.40602
PBANKA_135970	82	5.00044
PBANKA_136010	1	45.3104
PBANKA_136020	7	16.8137
PBANKA_136030	470	4.2315
PBANKA_136050	5	15.7732
PBANKA_136080	16	10.6245
PBANKA_136200	288	7.05664
PBANKA_136210	0	0
PBANKA_136240	1	19.2572
PBANKA_136290	314	3.85779
PBANKA_136300	10	6.25432
PBANKA_136360	0	0
PBANKA_136390	3	9.19745
PBANKA_136420	58	7.60727
PBANKA_136430	200	8.75433
PBANKA_136440	11	85.582
PBANKA_136510	1	19.0087
PBANKA_136520	48	9.91265
PBANKA_136530	5	16.2073
PBANKA_136550	3	5.84949
PBANKA_140060	0	0
PBANKA_140130	64	5.42582
PBANKA_140170	2	8.99149
PBANKA_140230	1	5.47168
PBANKA_140260	18	7.99069
PBANKA_140290	3	7.33465
PBANKA_140330	1	27.52
PBANKA_140350	6	7.70258
PBANKA_140380	16	6.38038
PBANKA_140390	4	13.8371
PBANKA_140400	2	21.9053
PBANKA_140490	117	5.16336
PBANKA_140510	7	27.9409
PBANKA_140520	3	55.5553
PBANKA_140540	5	17.2916
PBANKA_140570	3	1.93338
PBANKA_140630	3	4.91532
PBANKA_140670	83	12.3828
PBANKA_140680	36	5.26684
PBANKA_140700	24	7.66857
PBANKA_140740	7	14.2116
PBANKA_140760	54	6.90725
PBANKA_140780	8	17.5963
PBANKA_140790	0	0
PBANKA_140800	2	8.48366
PBANKA_140850	11	6.18353
PBANKA_140890	0	0
PBANKA_140900	3	5.61049
PBANKA_140920	8	85.0824
PBANKA_140960	89	4.26188
PBANKA_140980	3	7.78097
PBANKA_140990	0	0
PBANKA_141000	187	9.01314
PBANKA_141030	1001	5.54233
PBANKA_141040	159	6.45599
PBANKA_141110	73	8.1518
PBANKA_141130	145	6.25395
PBANKA_141210	2	23.3638
PBANKA_141220	1	21.2388
PBANKA_141290	2	1.42544
PBANKA_141310	0	0
PBANKA_141320	7	7.54479
PBANKA_141380	1	1.99778
PBANKA_141390	2	19.1037
PBANKA_141410	1	41.2663
PBANKA_141420	1	0.101247
PBANKA_141440	5	17.7274
PBANKA_141490	2	7.30235
PBANKA_141500	1	6.79832
PBANKA_141510	10	15.4258
PBANKA_141550	1	9.06528
PBANKA_141560	50	13.0394
PBANKA_141630	28	2.45271
PBANKA_141690	5	8.98447
PBANKA_141720	2	80.9788
PBANKA_141730	224	8.67816
PBANKA_141740	3	79.0747
PBANKA_141780	13	21.7784
PBANKA_141790	5	10.6981
PBANKA_141830	2	9.09421
PBANKA_141890	111	30.4111
PBANKA_141910	103	5.39219
PBANKA_141930	2	43.4316
PBANKA_142030	8	10.2126
PBANKA_142060	100	7.24723
PBANKA_142080	1	80.8901
PBANKA_142110	5	21.9314
PBANKA_142130	7	10.6747
PBANKA_142170	0	0
PBANKA_142190	2	22.3105
PBANKA_142240	27	14.3002
PBANKA_142270	7	10.2371
PBANKA_142290	0	0
PBANKA_142310	1	3.88081
PBANKA_142330	322	3.82049
PBANKA_142350	40	6.9496
PBANKA_142360	82	5.41316
PBANKA_142390	7	6.83215
PBANKA_142420	32	10.6498
PBANKA_142430	97	9.71779
PBANKA_142440	34	7.30468
PBANKA_142490	3	55.5033
PBANKA_142500	12	10.01
PBANKA_142510	90	6.91183
PBANKA_142540	10	10.7624
PBANKA_142610	16	12.7159
PBANKA_142630	15	12.2348
PBANKA_142650	4	12.5389
PBANKA_142670	28	6.19083
PBANKA_142690	429	4.82096
PBANKA_142700	4	8.81828
PBANKA_142720	21	9.76465
PBANKA_142850	18	19.0536
PBANKA_142870	280	6.13931
PBANKA_142880	3	20.7194
PBANKA_142900	1	8.40864
PBANKA_142930	36	7.21861
PBANKA_142940	17	2.74102
PBANKA_142950	16	9.08231
PBANKA_142960	60	9.97687
PBANKA_142970	2	11.6616
PBANKA_143020	2	6.24918
PBANKA_143070	7	19.0767
PBANKA_143080	64	6.70061
PBANKA_143150	4	5.48676
PBANKA_143220	14	4.41944
PBANKA_143230	1	97.2702
PBANKA_143250	6	13.3016
PBANKA_143350	36	8.28734
PBANKA_143410	32	12.9759
PBANKA_143420	7	6.69727
PBANKA_143440	5	22.7232
PBANKA_143470	131	7.08403
PBANKA_143490	5	7.85295
PBANKA_143510	4	2.65118
PBANKA_143520	8	25.5253
PBANKA_143640	11	10.654
PBANKA_143660	11	84.633
PBANKA_143720	14	10.566
PBANKA_143730	817	2.84807
PBANKA_143760	0	0
PBANKA_143770	6	82.4076
PBANKA_143800	138	7.37727
PBANKA_143830	9	9.72424
PBANKA_143910	8	82.2814
PBANKA_143920	587	4.56539
PBANKA_143940	7	18.085
PBANKA_143980	4	6.4963
PBANKA_144060	0	0
PBANKA_144070	135	7.59318
PBANKA_144110	183	5.28994
PBANKA_144140	37	11.0966
PBANKA_144150	1	12.1335
PBANKA_144160	2	6.59502
PBANKA_144190	0	0
PBANKA_144230	1	82.801
PBANKA_144300	2	50.0425
PBANKA_144390	5	37.2877
PBANKA_144400	24	4.03615
PBANKA_144410	300	4.63211
PBANKA_144480	6	81.3768
PBANKA_144490	1	30.349
PBANKA_144500	1	79.0747
PBANKA_144510	15	9.95151
PBANKA_144540	36	8.6695
PBANKA_144580	41	6.96013
PBANKA_144680	76	6.80803
PBANKA_144690	59	8.74086
PBANKA_144700	15	4.01254
PBANKA_144820	2	13.7774
PBANKA_144850	3	28.2051
PBANKA_144900	22	8.87782
PBANKA_144910	4	17.3678
PBANKA_144940	8	35.8012
PBANKA_144950	0	0
PBANKA_145010	4	2.68046
PBANKA_145020	271	6.74168
PBANKA_145030	357	3.97354
PBANKA_145060	2	24.0475
PBANKA_145070	20	17.3131
PBANKA_145110	7	70.7028
PBANKA_145120	3	84.5861
PBANKA_145150	15	8.36734
PBANKA_145160	26	9.28586
PBANKA_145200	1	13.1454
PBANKA_145210	6	20.0907
PBANKA_145230	17	9.86595
PBANKA_145250	54	5.32663
PBANKA_145260	49	9.55862
PBANKA_145290	2	18.0691
PBANKA_145330	288	21.3115
PBANKA_145340	1	67.921
PBANKA_145350	2	2.63556
PBANKA_145420	0	0
PBANKA_145440	8	11.6668
PBANKA_145460	2	14.6607
PBANKA_145510	23	9.23729
PBANKA_145530	8	10.2993
PBANKA_145610	62	3.8297
PBANKA_145620	48	7.98421
PBANKA_145680	10	5.38661
PBANKA_145690	25	34.3908
PBANKA_145740	8	17.7136
PBANKA_145780	49	3.58682
PBANKA_145830	70	9.63827
PBANKA_145870	6	17.0045
PBANKA_145930	878	3.37525
PBANKA_145950	0	0
PBANKA_145990	2	13.2697
PBANKA_146020	1	9.24684
PBANKA_146040	46	3.82054
PBANKA_146130	4	86.9267
PBANKA_146150	2	22.1359
PBANKA_146180	185	7.12344
PBANKA_146270	6	14.8342
PBANKA_146300	122	8.19974
PBANKA_146320	6	7.68923
PBANKA_146330	1	81.9881
PBANKA_146390	20	6.62931
PBANKA_146420	0	0

## Sheet: Table S1B   
Table S1B. Proteome comparison of Pclag-cdpk1-gfp and wild type ookinetes, Related to Figure 4.
Gene ID	Protein description	log2Ratio (Pclag-cdpk1-gfp/WT)	Ratio heavy/medium counts	p value
PBANKA_142700	protein phosphatase, putative	-5.83976	3	0.0453657
PBANKA_103120	conserved Plasmodium protein, unknown function	-5.80103	3	0.0662893
PBANKA_080050	chitinase	-5.29397	110	0.00013964
PBANKA_114370	secreted ookinete protein, putative	-5.23767	318	2.92041e-06
PBANKA_101490	coatamer protein, beta subunit, putative	-4.94692	6	0.0443669
PBANKA_070660	conserved Plasmodium protein, unknown function	-4.64296	106	4.00472e-06
PBANKA_141830	rhoptry protein 2, putative	-4.61169	10	0.0112155
PBANKA_061920	secreted ookinete protein, putative	-4.60428	177	0.000101096
PBANKA_082020	thioredoxin, putative	-4.59593	48	5.1327e-05
PBANKA_123370	conserved Plasmodium protein, unknown function	-4.58419	18	0.000979598
PBANKA_071430	small heat shock protein, putative	-4.57128	52	0.000102001
PBANKA_041290	CSP and TRAP-related protein	-4.44112	551	5.34484e-05
PBANKA_135340	secreted ookinete protein, putative	-4.2943	90	2.22973e-05
PBANKA_122890	von willebrand factor a-domain-related protein	-4.23098	48	6.35239e-05
PBANKA_145950	myosin A tail domain interacting protein MTIP, putative	-4.14657	39	2.04902e-05
PBANKA_020720	vacuolar ATP synthase subunit c, putative	-4.14013	9	0.0104696
PBANKA_051300	conserved Plasmodium protein, unknown function	-4.00209	33	1.62404e-05
PBANKA_121950	chloroquine resistance transporter, putative	-3.81441	4	0.00142677
PBANKA_135570	myosin A	-3.74058	179	3.32101e-07
PBANKA_020180	TatD-like deoxyribonuclease, putative	-3.73374	4	0.0630763
PBANKA_052310	eukaryotic initiation factor, putative	-3.72117	11	2.1942e-05
PBANKA_103780	secreted ookinete adhesive protein	-3.66244	82	1.15469e-07
PBANKA_131130	conserved Plasmodium protein, unknown function	-3.59025	21	1.27623e-06
PBANKA_070190	GPI-anchored micronemal antigen, putative	-3.56221	44	0.000713224
PBANKA_061640	conserved Plasmodium protein, unknown function	-3.56164	9	0.000285563
PBANKA_081840	conserved Plasmodium protein, unknown function	-3.53104	7	0.00100906
PBANKA_100990	conserved Plasmodium protein, unknown function	-3.43174	10	1.54041e-05
PBANKA_080190	methyltransferase, putative	-3.4311	11	0.0598503
PBANKA_130450	conserved Plasmodium protein, unknown function	-3.42301	5	0.0755124
PBANKA_091210	casein kinase 1	-3.35714	45	0.000119601
PBANKA_071140	perforin like protein 4	-3.29214	18	2.16823e-06
PBANKA_080610	conserved Plasmodium protein, unknown function	-3.26842	3	0.210323
PBANKA_131270	conserved Plasmodium protein, unknown function	-3.20369	23	0.0565661
PBANKA_135460	conserved Plasmodium protein, unknown function	-3.15873	14	0.000688992
PBANKA_114380	conserved Plasmodium protein, unknown function	-3.15271	15	0.00239024
PBANKA_134250	conserved Plasmodium protein, unknown function	-3.13026	174	1.96051e-06
PBANKA_100400	cytosolic glyoxalase II, putative	-3.11561	9	0.0230091
PBANKA_131740	p23 co-chaperone, putative	-3.08527	33	0.00388009
PBANKA_070710	membrane skeletal protein, putative	-3.0413	324	3.39779e-05
PBANKA_102310	conserved Plasmodium protein, unknown function	-3.03007	124	8.15354e-06
PBANKA_101630	proliferation-associated protein 2g4, putative	-2.98989	27	0.0495705
PBANKA_143230	cell traversal protein for ookinetes and sporozoites	-2.98035	12	0.000285316
PBANKA_071160	perforin like protein 5	-2.86628	10	4.12291e-05
PBANKA_141720	conserved Plasmodium protein, unknown function	-2.7272	30	4.33803e-05
PBANKA_142720	protein phosphatase 2C, putative	-2.71389	13	0.00363073
PBANKA_071390	adenylate kinase, putative	-2.71207	5	0.0672771
PBANKA_135380	conserved Plasmodium protein, unknown function	-2.67836	9	2.1906e-05
PBANKA_050360	60S ribosomal protein L30e, putative	-2.64449	8	1
PBANKA_146130	conserved Plasmodium protein, unknown function	-2.63917	38	9.58632e-07
PBANKA_060960	heat shock protein 20, putative	-2.58871	26	0.00362898
PBANKA_145120	conserved Plasmodium protein, unknown function	-2.50663	48	3.60923e-05
PBANKA_061550	conserved Plasmodium protein, unknown function	-2.46748	6	0.000307827
PBANKA_121300	transcriptional activator ADA2, putative	-2.44431	4	0.297687
PBANKA_051810	conserved Plasmodium protein, unknown function	-2.42299	11	4.12874e-06
PBANKA_111330	deoxyribodipyrimidine photolyase, putative	-2.36411	10	2.90946e-06
PBANKA_123200	conserved Plasmodium protein, unknown function	-2.3341	8	5.46479e-06
PBANKA_103250	conserved Plasmodium protein, unknown function	-2.32488	7	0.157235
PBANKA_052400	conserved Plasmodium protein, unknown function	-2.3171	8	0.0393533
PBANKA_030680	DEAD/DEAH helicase, putative	-2.24948	110	0.00031798
PBANKA_136510	conserved Plasmodium protein, unknown function	-2.21038	8	0.369471
PBANKA_052170	transcription factor with AP2 domain, putative	-2.20013	6	0.010664
PBANKA_010920	trancription factor, putative	-2.17968	12	0.0847559
PBANKA_030250	hexose transporter, putative	-2.10853	55	9.17857e-05
PBANKA_143720	conserved Plasmodium protein, unknown function	-2.09929	5	0.751894
PBANKA_080430	DNA mismatch repair protein	-2.09541	12	0.0486332
PBANKA_135490	conserved Plasmodium protein, unknown function	-2.06409	135	5.07296e-06
PBANKA_134540	ER lumen protein retaining receptor 1, putative	-2.0227	5	0.00430618
PBANKA_120200	membrane skeletal protein, putative	-2.0078	84	0.000468871
PBANKA_091670	conserved Plasmodium protein, unknown function	-1.97415	36	7.58905e-05
PBANKA_142290	conserved Plasmodium protein, unknown function	-1.97357	41	7.58112e-07
PBANKA_060950	kinesin-related protein, putative	-1.97343	203	3.20552e-06
PBANKA_010870	conserved Plasmodium protein, unknown function	-1.96603	7	0.038829
PBANKA_143520	conserved Plasmodium protein, unknown function	-1.96516	42	2.46557e-05
PBANKA_101280	conserved Plasmodium protein, unknown function	-1.95162	8	0.12074
PBANKA_140920	conserved Plasmodium protein, unknown function	-1.90315	38	4.23618e-05
PBANKA_144500	conserved Plasmodium protein, unknown function	-1.88977	18	0.000192196
PBANKA_122660	tubulin gamma chain, putative	-1.88491	8	0.0188558
PBANKA_090710	inner membrane complex protein 1b	-1.86466	80	0.00426768
PBANKA_133190	helicase 45, putative	-1.86365	269	0.000670614
PBANKA_092650	petidase, M16 family, putative	-1.86352	33	4.59549e-05
PBANKA_094250	conserved Plasmodium protein, unknown function	-1.84656	32	0.00755035
PBANKA_040650	TCP-1/cpn60 chaperonin, putative	-1.82415	72	0.0113598
PBANKA_070150	prohibitin, putative	-1.81715	9	0.0848074
PBANKA_011040	eukaryotic translation initiation factor 3 subunit 6 interacting protein, putative	-1.80863	6	0.172153
PBANKA_123760	conserved Plasmodium protein, unknown function, fragment	-1.77021	23	7.36945e-05
PBANKA_040210	spindle pole body protein, putative	-1.76045	9	0.030854
PBANKA_080750	conserved Plasmodium protein, unknown function	-1.73556	16	0.0886435
PBANKA_081860	ATP-dependent RNA helicase, putative	-1.73538	8	0
PBANKA_133480	conserved Plasmodium protein, unknown function	-1.72236	100	1.86281e-05
PBANKA_112040	Pfs77 homologue, putative	-1.7179	257	0.00013484
PBANKA_080740	proteasome regulatory protein, putative	-1.71577	4	0.250458
PBANKA_133490	conserved Plasmodium protein, unknown function	-1.71273	14	0.00157658
PBANKA_131860	conserved Plasmodium protein, unknown function	-1.70837	26	6.61928e-06
PBANKA_040180	HAD superfamily protein, putative	-1.69188	7	0.0170513
PBANKA_040230	dihydrolipoamide acyltransferase, putative	-1.68883	12	0.0175114
PBANKA_136440	conserved Plasmodium protein, unknown function	-1.67279	98	0.000242611
PBANKA_040770	60S acidic ribosomal protein P2, putative	-1.64611	7	1
PBANKA_081390	26S proteasome regulatory subunit, putative	-1.64489	3	0.223249
PBANKA_071700	ATPase, putative	-1.62048	21	0.020573
PBANKA_061320	DNA polymerase alpha, putative	-1.62008	13	0.114814
PBANKA_083040	conserved Plasmodium protein, unknown function	-1.61826	14	0.000276712
PBANKA_110670	60S ribosomal protein L4, putative	-1.56896	41	0.0389593
PBANKA_020380	phenylalanyl-tRNA synthetase beta chain, putative	-1.55784	7	0.0477669
PBANKA_142170	secreted ookinete protein, putative	-1.55229	21	4.81647e-05
PBANKA_144480	conserved Plasmodium protein, unknown function	-1.55137	87	0.000238045
PBANKA_070670	oxoglutarate/malate translocator, putative	-1.55104	27	4.52001e-06
PBANKA_135970	Pfs47 homologue, putative	-1.54909	65	0.0316138
PBANKA_081850	conserved Plasmodium protein, unknown function	-1.54471	9	0.0735446
PBANKA_040270	membrane skeletal protein, putative	-1.51666	206	7.39313e-05
PBANKA_102300	conserved Plasmodium protein, unknown function	-1.50989	23	0.0832934
PBANKA_110650	rhomboid protease, putative	-1.50463	14	0.0022677
PBANKA_135190	60S ribosomal protein L6-2, putative	-1.49609	17	0.0543273
PBANKA_143760	glideosome-associated protein 45, putative	-1.49275	34	0.00118245
PBANKA_132320	conserved Plasmodium protein, unknown function	-1.4917	5	0.107693
PBANKA_143080	thioredoxin peroxidase 2, putative	-1.48817	3	0.286086
PBANKA_123780	multidrug resistance protein, putative	-1.47395	133	6.87281e-05
PBANKA_141210	septum formation protein MAF homologue, putative	-1.46043	4	0.745938
PBANKA_110990	conserved Plasmodium protein, unknown function	-1.44289	27	0.0294008
PBANKA_082970	guanylate kinase, putative	-1.42369	4	0.225704
PBANKA_141740	conserved Plasmodium protein, unknown function	-1.42284	48	0.00616967
PBANKA_110340	60S ribosomal protein L31, putative	-1.40718	7	0.568305
PBANKA_092780	tRNA nucleotidyltransferase, putative	-1.39291	3	0.368705
PBANKA_145610	40S ribosomal protein S17, putative	-1.38186	6	0.1239
PBANKA_110760	6-cysteine protein, putative	-1.35621	8	0.000193614
PBANKA_120980	20S proteasome beta subunit, putative	-1.33419	3	0.727202
PBANKA_122300	conserved Plasmodium protein, unknown function	-1.32358	10	0.158252
PBANKA_031420	calcium dependent protein kinase 1	-1.2948	27	0.0806616
PBANKA_060620	blood stage antigen 41-3 precursor, putative	-1.29353	10	0.000770671
PBANKA_141690	chromosome segregation protein, putative	-1.28859	11	0.128241
PBANKA_041660	replication factor A-related protein, putative	-1.27543	36	0.115132
PBANKA_130380	triose-phosphate isomerase, putative	-1.27207	39	0.212427
PBANKA_100790	conserved Plasmodium protein, unknown function	-1.26636	67	0.000142932
PBANKA_093030	GTP-binding nuclear protein, putative	-1.25849	84	0
PBANKA_112770	conserved Plasmodium protein, unknown function	-1.24812	38	0.0201772
PBANKA_090790	conserved Plasmodium protein, unknown function	-1.23969	235	9.77786e-05
PBANKA_141630	40S ribosomal protein S15/S19, putative	-1.2331	14	0.979272
PBANKA_132440	60S ribosomal protein L27, putative	-1.23141	15	0.170208
PBANKA_100960	conserved Plasmodium protein, unknown function	-1.22945	9	0.00714149
PBANKA_141890	Rab GTPase 11a	-1.22923	55	0.000144732
PBANKA_041770	alpha tubulin 1	-1.22624	99	0
PBANKA_092250	conserved Plasmodium protein, unknown function	-1.21308	51	9.2384e-05
PBANKA_122380	vacuolar proton-translocating ATPase subunit A, putative	-1.21235	38	0.0208937
PBANKA_102620	NADP-specific glutamate dehydrogenase, putative	-1.21145	21	0.00993193
PBANKA_123630	DEAD-box subfamily ATP-dependent helicase, putative	-1.19949	9	0.469638
PBANKA_112680	HECT-domain (ubiquitin-transferase), putative	-1.19135	83	9.17184e-05
PBANKA_111180	glutathione synthetase, putative	-1.18978	13	0.0297477
PBANKA_135870	conserved Plasmodium protein, unknown function	-1.17528	20	0.0401022
PBANKA_133830	60S ribosomal protein L6, putative	-1.17281	9	0.227901
PBANKA_070490	conserved Plasmodium protein, unknown function	-1.17014	33	0.00077339
PBANKA_061840	conserved Plasmodium protein, unknown function	-1.16531	4	0.499734
PBANKA_142610	conserved Plasmodium protein, unknown function	-1.16224	28	0.157205
PBANKA_113410	TCP-1/cpn60 chaperonin, putative	-1.15571	107	0.0309892
PBANKA_030580	conserved Plasmodium protein, unknown function	-1.14821	6	0.0998503
PBANKA_094320	casein kinase II beta chain, putative	-1.12169	5	0.348305
PBANKA_051740	myb2 protein, putative	-1.11771	4	0.210713
PBANKA_041740	GTPase activating protein, putative	-1.11606	19	0.0979901
PBANKA_083310	aspartyl aminopeptidase, putative	-1.10602	56	0.10148
PBANKA_140780	U4/U6 small nuclear ribonuclear protein, putative	-1.08941	5	0.226233
PBANKA_133210	conserved Plasmodium protein, unknown function	-1.08728	13	0.104936
PBANKA_114280	conserved Plasmodium protein, unknown function	-1.06995	50	0.0607838
PBANKA_101310	60S ribosomal protein L14, putative	-1.06184	17	0.0772064
PBANKA_111710	histone H3, putative	-1.06161	114	0
PBANKA_103440	plasmepsin IV	-1.05367	32	0.0618746
PBANKA_111140	myo-inositol 1-phosphate synthase, putative	-1.02655	58	0.0187494
PBANKA_130620	tRNA binding protein, putative	-1.00993	23	0.014339
PBANKA_091760	structural maintenance of chromosome protein, putative, fragment	-0.994825	25	0.237153
PBANKA_051450	26S proteasome subunit, putative	-0.994603	6	0.274827
PBANKA_060050	XPA binding protein 1, putative	-0.987791	6	0.601123
PBANKA_144700	cytochrome b5, putative	-0.98361	5	0.000456345
PBANKA_134150	conserved Plasmodium protein, unknown function	-0.974372	8	0.58073
PBANKA_060320	eukaryotic initiation factor 5a, putative	-0.970011	17	0.237066
PBANKA_121780	SMN-like protein	-0.962267	25	0.589635
PBANKA_123250	eukaryotic translation initiation factor 3 subunit, putative	-0.960572	69	0.187956
PBANKA_083400	calcyclin binding protein, putative	-0.954672	4	0.212538
PBANKA_122570	GTPase activating protein, putative	-0.953201	15	0.032016
PBANKA_113150	conserved Plasmodium protein, unknown function	-0.942517	7	0.160906
PBANKA_113790	proliferating cell nuclear antigen, putative	-0.935769	19	0.198311
PBANKA_091230	EBNA2 binding protein P100 homologue, putative	-0.932583	102	0.0199246
PBANKA_112070	nascent polypeptide associated complex alpha chain, putative	-0.921524	25	0.146964
PBANKA_102660	GTP-binding protein, putative	-0.919771	30	0.301336
PBANKA_093950	Rad51 homolog, putative	-0.916236	50	0.00128224
PBANKA_112010	conserved Plasmodium protein, unknown function	-0.911385	88	0.0219463
PBANKA_082670	conserved Plasmodium protein, unknown function	-0.910549	28	0.199106
PBANKA_091460	RNA (uracil-5-)methyltransferase, putative	-0.908809	19	4.85895e-05
PBANKA_010880	histone H3, putative	-0.90426	45	0.00116845
PBANKA_131810	peptidase, putative	-0.899518	49	0.173117
PBANKA_122080	conserved Plasmodium protein, unknown function	-0.891902	32	0.000579838
PBANKA_091640	ubiquitin-like protein, putative	-0.890081	27	0.149863
PBANKA_041750	60S ribosomal protein L32, putative	-0.889155	21	0.0752413
PBANKA_082560	splicing factor 3a, putative	-0.879308	10	0.291665
PBANKA_041460	40S ribosomal protein S15A, putative	-0.872272	3	0.45946
PBANKA_123180	60S ribosomal protein L12, putative	-0.867262	37	0.223463
PBANKA_132810	ATP synthase (C/AC39) subunit, putative	-0.861058	28	0.0162272
PBANKA_146300	osmiophilic body protein	-0.859545	140	0.0256312
PBANKA_021450	conserved Plasmodium protein, unknown function	-0.858369	5	0.144355
PBANKA_102630	conserved Plasmodium protein, unknown function	-0.858335	34	0.178476
PBANKA_101140	DNA topoisomerase II, putative	-0.856758	20	0.621674
PBANKA_080910	subunit of proteaseome activator complex, putative	-0.854947	12	0.0896455
PBANKA_071790	RNA-binding protein, putative	-0.843202	9	0.166428
PBANKA_093420	ubiquitin, putative	-0.84194	40	0.258741
PBANKA_131840	6-phosphogluconate dehydrogenase, decarboxylating, putative	-0.84111	26	0.18815
PBANKA_123220	transcriptional regulator, putative	-0.84048	32	0.0977395
PBANKA_061190	histidine triad protein, putative	-0.838391	5	0.469324
PBANKA_135590	phosphoenolpyruvate carboxykinase, putative	-0.830662	53	0.000928272
PBANKA_140260	DNA ligase I, putative	-0.830398	20	0.141478
PBANKA_094290	phenylalanyl-tRNA synthetase beta chain, putative	-0.815945	28	0.151912
PBANKA_103970	conserved Plasmodium protein, unknown function	-0.815065	5	0.152948
PBANKA_050450	cytoplasmic dynein intermediate chain, putative	-0.814511	29	0.10921
PBANKA_101210	conserved Plasmodium protein, unknown function	-0.814055	3	0.27277
PBANKA_110460	conserved Plasmodium protein, unknown function	-0.800861	9	0.0860158
PBANKA_081130	ran-binding protein, putative	-0.796414	29	0.300234
PBANKA_123360	secreted ookinete protein, putative	-0.795064	32	0.00688701
PBANKA_131950	LCCL domain-containing protein CCP2	-0.781054	120	0.000598429
PBANKA_140290	conserved Plasmodium protein, unknown function	-0.777335	14	0.0632621
PBANKA_102340	glutathione reductase, putative	-0.777271	65	0.0803464
PBANKA_134810	conserved Plasmodium protein, unknown function	-0.774258	5	0.258156
PBANKA_130530	structure specific recognition protein, putative	-0.772169	27	0.0173495
PBANKA_145620	rab specific GDP dissociation inhibitor, putative	-0.76803	7	0.987981
PBANKA_091740	PF16 protein, putative	-0.765824	33	0.0339462
PBANKA_120240	60S ribosomal protein L13, putative	-0.765131	12	0.555487
PBANKA_090390	coat protein, gamma subunit, putative	-0.764219	7	0.317978
PBANKA_031200	conserved Plasmodium protein, unknown function	-0.762238	6	0.0155921
PBANKA_123790	mitochondrial processing peptidase alpha subunit, putative	-0.761578	48	0.0686422
PBANKA_111340	secreted ookinete protein, putative	-0.756281	66	0.0347943
PBANKA_145740	conserved Plasmodium protein, unknown function	-0.754467	14	0.113938
PBANKA_123330	snrnp protein, putative	-0.753967	6	0.304317
PBANKA_113500	conserved Plasmodium protein, unknown function	-0.750722	5	0.0452863
PBANKA_141510	cholinephosphate cytidylyltransferase, putative	-0.737443	8	0.0669442
PBANKA_041720	conserved Plasmodium protein, unknown function	-0.736363	94	0.000547353
PBANKA_040680	PRP19-like protein, putative	-0.735807	22	0.040008
PBANKA_040460	activator of Hsp90 ATPase, putative	-0.730726	14	0.197222
PBANKA_110470	conserved Plasmodium protein, unknown function	-0.726736	9	0.0525066
PBANKA_040150	exportin 1, putative	-0.71766	38	0.0350649
PBANKA_121480	conserved Plasmodium protein, unknown function	-0.715986	9	0.0940554
PBANKA_131100	conserved Plasmodium protein, unknown function	-0.706856	8	0.662518
PBANKA_112170	leucyl tRNA synthase, putative	-0.701303	70	0.0284348
PBANKA_080760	40S ribosomal protein S11, putative	-0.696102	38	0
PBANKA_061610	prefoldin subunit 3, putative	-0.695862	5	0.703598
PBANKA_130140	proteosome subunit alpha type 1, putative	-0.693644	29	0.267496
PBANKA_103510	fibrillarin, putative	-0.693524	12	0
PBANKA_122610	conserved Plasmodium protein, unknown function	-0.692985	20	0.332801
PBANKA_091750	structural maintenance of chromosome protein, putative	-0.684981	145	0
PBANKA_144070	ubiquitin-activating enzyme e1, putative	-0.682304	37	0.0497057
PBANKA_111680	conserved Plasmodium protein, unknown function	-0.675453	248	0.00182893
PBANKA_021150	proteasome subunit alpha type 5, putative	-0.67433	47	0.108769
PBANKA_136030	conserved Plasmodium protein, unknown function	-0.673857	161	0.062046
PBANKA_124280	eukaryotic translation initiation factor 3, subunit 6, putative	-0.669843	19	0.159391
PBANKA_143660	membrane skeletal protein, putative	-0.668165	144	0.014188
PBANKA_052290	u5 small nuclear ribonucleoprotein-specific protein, putative	-0.667311	100	0.0970685
PBANKA_110480	actin-related protein, putative	-0.664578	15	0.0015682
PBANKA_133860	60S ribosomal protein L23a, putative	-0.66185	10	0.519159
PBANKA_040980	conserved Plasmodium protein, unknown function	-0.65495	15	0.134358
PBANKA_060430	conserved Plasmodium protein, unknown function	-0.645966	92	0.12627
PBANKA_135510	40S ribosomal protein S6, putative	-0.644199	104	0.314055
PBANKA_051780	Sec1 family protein, putative	-0.640729	4	0.332168
PBANKA_112650	acetyl-CoA synthetase, putative	-0.635223	40	0.250738
PBANKA_142670	dihydropteroate synthetase, putative	-0.623504	37	0.0646303
PBANKA_070800	sec23, putative	-0.612105	59	0.311612
PBANKA_094000	conserved Plasmodium protein, unknown function	-0.600291	14	0.14781
PBANKA_082030	protein disulfide isomerase, putative	-0.595805	5	0.404268
PBANKA_112690	protein kinase, putative	-0.593958	5	0.248761
PBANKA_060190	high mobility group protein, putative	-0.585094	18	0.313653
PBANKA_133890	glideosome associated protein with multiple membrane spans 1, putative	-0.584289	19	0.811788
PBANKA_092540	dynein heavy chain, putative	-0.582679	49	0.135878
PBANKA_020700	calcium-transporting ATPase, putative	-0.57916	88	0.0123624
PBANKA_102870	conserved Plasmodium protein, unknown function	-0.571983	14	0.253383
PBANKA_144680	chaperonin CPN60, mitochondrial precursor, putative	-0.569369	59	0.253824
PBANKA_091620	TCP-1/cpn60 chaperonin family, putative	-0.568874	154	0.00841961
PBANKA_101060	calmodulin, putative	-0.568682	6	0.201798
PBANKA_010090	ATP dependent RNA helicase, putative	-0.567172	30	0.321298
PBANKA_061180	N-acetyltransferase, putative	-0.563745	49	0.0161114
PBANKA_124360	conserved Plasmodium protein, unknown function	-0.553786	11	0.145975
PBANKA_136080	conserved Plasmodium protein, unknwon function	-0.551205	6	0.558297
PBANKA_136200	glutamate - tRNA ligase, putative	-0.55069	73	0.0496324
PBANKA_061830	Ham1-like protein, putative	-0.550608	10	0.215678
PBANKA_071560	26S proteasome AAA-ATPase subunit RPT3, putative	-0.548927	69	0.0638382
PBANKA_110900	RNA polymerase I, putative	-0.543841	22	0.147702
PBANKA_134780	chaperonin, putative	-0.542653	5	0.273261
PBANKA_120210	conserved Plasmodium protein, unknown function	-0.542168	26	0.237233
PBANKA_081670	conserved Plasmodium protein, unknown function	-0.537563	21	0.400271
PBANKA_093130	dipeptidyl aminopeptidase, putative	-0.5216	22	0.0748828
PBANKA_142390	translation initiation factor SUI1, putative	-0.521573	18	0.351925
PBANKA_092080	conserved Plasmodium protein, unknown function	-0.518624	19	0.789747
PBANKA_143410	conserved Plasmodium protein, unknown function	-0.516742	15	0.163159
PBANKA_100950	NAD(P)H-dependent glutamate synthase, putative	-0.515311	471	0.00411886
PBANKA_113040	proteasome subunit, putative	-0.512613	17	0.284588
PBANKA_083020	rhoptry protein-2, putative	-0.511979	39	0.18226
PBANKA_113780	conserved Plasmodium protein, unknown function	-0.51087	408	0.0131183
PBANKA_143220	male development gene 1	-0.509314	20	0.228784
PBANKA_040480	FAD-dependent glycerol-3-phosphate dehydrogenase, putative	-0.50405	151	0.00187955
PBANKA_093740	U5 snRNP-associated protein, putative	-0.503236	31	0.0971314
PBANKA_143470	clathrin heavy chain, putative	-0.501085	83	0.12501
PBANKA_113940	conserved Plasmodium protein, unknown function	-0.500587	7	0.367408
PBANKA_134560	elongation factor Tu, putative	-0.495642	5	0.327219
PBANKA_132040	conserved Plasmodium protein, unknown function	-0.493293	24	0.319834
PBANKA_112780	DnaJ protein, putative	-0.492173	46	0.247956
PBANKA_134330	proteasome subunit beta type 7 precursor, putative	-0.490246	7	1
PBANKA_083300	conserved Plasmodium protein, unknown function	-0.487672	3	0.837031
PBANKA_041760	LCCL domain-containing protein	-0.484896	13	0.871918
PBANKA_051720	haloacid dehalogenase-like hydrolase, putative	-0.479849	40	0.253749
PBANKA_092980	insulinase, putative	-0.478765	42	0.129129
PBANKA_121850	conserved Plasmodium protein, unknown function	-0.477578	9	0.149204
PBANKA_101080	ABC transporter, putative	-0.465122	29	0.142773
PBANKA_113190	serine/threonine protein phosphatase, putative	-0.461522	16	0.304407
PBANKA_103010	actin II, putative	-0.460119	37	0.10302
PBANKA_131530	conserved Plasmodium protein, unknown function	-0.460017	111	0.0100917
PBANKA_120220	U5 small nuclear ribonuclear protein, putative	-0.456124	30	0.102408
PBANKA_010330	conserved Plasmodium protein, unknown function	-0.454803	58	0.583107
PBANKA_101940	60S ribosomal protein L7-3, putative	-0.446222	69	0.133905
PBANKA_021400	dynein heavy chain, putative	-0.445768	360	0.00607541
PBANKA_080700	DNA-directed RNA polymerase II, putative	-0.445692	98	0
PBANKA_082350	glutamine synthetase, putative	-0.444305	47	0.0871868
PBANKA_010740	ornithine aminotransferase, putative	-0.44287	31	0.462688
PBANKA_050730	dynein heavy chain, putative	-0.43699	28	0.0839449
PBANKA_145990	signal recognition particle, beta subunit, putative	-0.433433	7	0.505248
PBANKA_010710	proteasome subunit alpha type 2, putative	-0.431059	16	0.413104
PBANKA_052390	conserved Plasmodium protein, unknown function	-0.430584	30	0.0191226
PBANKA_124180	minichromosome maintenance protein 3, putative	-0.430035	122	0.0887385
PBANKA_092880	U2 snRNP auxiliary factor, small subunit, putative	-0.427068	4	0.573567
PBANKA_122450	conserved Plasmodium protein, unknown function	-0.422766	9	0.916725
PBANKA_051270	conserved Plasmodium protein, unknown function	-0.421004	7	0.292133
PBANKA_142930	conserved Plasmodium protein, unknown function	-0.420955	9	0.553258
PBANKA_010760	conserved Plasmodium protein, unknown function	-0.41813	60	0.229604
PBANKA_142960	bi-functional aminoacyl-tRNA synthetase, putative	-0.415781	92	0.165473
PBANKA_071570	lysine decarboxylase-like protein, putative	-0.407698	5	0.314047
PBANKA_100200	conserved Plasmodium protein, unknown function	-0.407477	11	0.14584
PBANKA_061990	GTP-binding protein, putative	-0.405415	29	0.330757
PBANKA_110530	conserved Plasmodium protein, unknown function	-0.391789	46	0.0228256
PBANKA_120850	conserved Plasmodium protein, unknown function	-0.391182	6	0.68857
PBANKA_121560	40S ribosomal protein S3A, putative	-0.390113	82	0.112212
PBANKA_120660	26S proteasome regulatory subunit 4, putative	-0.389361	164	0.068445
PBANKA_111530	metabolite/drug transporter, putative	-0.388464	10	0.306261
PBANKA_093770	apicoplast ribosomal protein L36e precursor, putative	-0.387107	17	0.545167
PBANKA_080230	ubiquitin transferase, putative	-0.385654	104	0.222931
PBANKA_051750	bromodomain protein, putative	-0.383332	32	0.380997
PBANKA_136430	glycerol kinase, putative	-0.378075	119	0.00514965
PBANKA_103160	conserved Plasmodium protein, unknown function	-0.377016	10	0.315959
PBANKA_142360	40S ribosomal protein S16, putative	-0.372597	23	0.00345795
PBANKA_114410	RNAse L inhibitor protein, putative	-0.368501	15	0.673497
PBANKA_081160	selenophosphate synthetase, putative	-0.368167	13	0.236475
PBANKA_094180	histone H2B, putative	-0.36776	88	0.00513202
PBANKA_110510	DNA repair protein, putative	-0.367234	25	0.409151
PBANKA_140850	mitochondrial ATP synthase delta subunit, putative	-0.366781	4	0.520729
PBANKA_141220	conserved Plasmodium protein, unknown function	-0.364466	14	0.122788
PBANKA_083440	organelle processing peptidase, putative	-0.360798	17	0.620515
PBANKA_040760	asparagine synthetase, putative	-0.35968	74	0.0880615
PBANKA_021230	actin-like protein, putative	-0.359538	10	0.294866
PBANKA_144820	asparagine/aspartate rich protein, putative	-0.359134	90	0.166647
PBANKA_041780	conserved Plasmodium protein, unknown function	-0.359015	16	0.152186
PBANKA_041790	conserved Plasmodium protein, unknown function	-0.352591	7	0.365969
PBANKA_121090	phosphoglucomutase, putative	-0.352544	42	0.228571
PBANKA_121430	enolase, putative	-0.350039	287	0
PBANKA_123990	acyl-CoA synthetase, putative	-0.34959	54	0.26067
PBANKA_061540	seryl-tRNA synthetase, putative	-0.347797	104	0.0502845
PBANKA_142080	conserved Plasmodium protein, unknown function	-0.347067	10	0.770533
PBANKA_130890	histidine -- tRNA ligase, putative	-0.346855	9	0.857937
PBANKA_142110	transcription elongation factor s-II, putative	-0.345301	10	0.227984
PBANKA_124200	ubiquitin carboxyl-terminal hydrolase, putative	-0.344713	17	0.132724
PBANKA_113720	Sec24 subunit, putative	-0.342832	14	0.369
PBANKA_135860	isocitrate dehydrogenase (NADP), mitochondrial precursor, putative	-0.342715	19	0.277736
PBANKA_120900	eukaryotic translation initiation factor 2, beta, putative	-0.341611	19	0.423776
PBANKA_052270	alpha tubulin 2	-0.340438	645	0.0222778
PBANKA_094150	40S ribosomal protein S4, putative	-0.338211	33	0.229071
PBANKA_082000	DNAJ-like molecular chaperone protein, putative	-0.337415	24	0.627752
PBANKA_123440	conserved Plasmodium protein, unknown function	-0.333255	3	0.57356
PBANKA_134040	oxidoreductase, putative	-0.329177	74	0.230432
PBANKA_101860	60S ribosomal protein L21e, putative	-0.327991	19	0.664494
PBANKA_040540	40S ribosomal protein S12, putative	-0.327015	49	0.281571
PBANKA_091430	protein disulfide isomerase related protein, putative	-0.325598	134	0.381915
PBANKA_094310	Not1 domain containing protein	-0.322514	98	0.245099
PBANKA_103960	proteosome subunit, putative	-0.322074	20	0.440486
PBANKA_020270	kinesin, putative	-0.318466	5	0.497606
PBANKA_144690	dihydrolipoamide dehydrogenase, putative	-0.318004	53	0.314084
PBANKA_081890	heat shock protein 70, putative	-0.31685	561	0.0355247
PBANKA_041610	dynein heavy chain, putative	-0.316319	86	0
PBANKA_051360	adenosine deaminase, putative	-0.315604	49	0.222864
PBANKA_103540	conserved Plasmodium protein, unknown function	-0.314821	23	0.0336191
PBANKA_135520	aconitase, putative	-0.314452	49	0.548556
PBANKA_010230	calcium antiporter, putative	-0.314245	3	0.839197
PBANKA_062240	kinesin, putative	-0.313899	4	0.0632394
PBANKA_090640	60S ribosomal protein L35ae, putative	-0.313669	19	0.323294
PBANKA_123210	splicing factor, putative	-0.311737	74	0.555856
PBANKA_134670	60S ribosomal protein L23, putative	-0.31153	9	0.556968
PBANKA_030360	proteasome 26S regulatory subunit, putative	-0.311461	50	0.187861
PBANKA_133740	adenosine-diphosphatase, putative	-0.310266	15	0.464881
PBANKA_051820	flavoprotein subunit of succinate dehydrogenase, putative	-0.309669	56	0
PBANKA_130130	conserved Plasmodium protein, unknown function	-0.309164	188	0.570318
PBANKA_051870	methionine -- tRNA ligase, putative	-0.307879	132	0.406597
PBANKA_130860	fructose-bisphosphate aldolase 2	-0.306206	220	0.068878
PBANKA_102350	conserved Plasmodium protein, unknown function	-0.30497	36	0.196928
PBANKA_142190	GTP-binding translation elongation factor, putative	-0.30072	11	0.890254
PBANKA_142440	CS domain protein, putative	-0.300172	57	0.670856
PBANKA_031600	replication factor C subunit 1, putative	-0.299808	32	0.340388
PBANKA_010980	conserved Plasmodium protein, unknown function	-0.29958	31	0.323107
PBANKA_040140	conserved Plasmodium protein, unknown function	-0.298121	11	0.45121
PBANKA_081930	eukaryotic translation initiation factor 3 subunit 5, putative	-0.297552	23	0.178724
PBANKA_093110	conserved Plasmodium protein, unknown function	-0.297097	115	0.200804
PBANKA_081770	RNA-binding protein, putative	-0.295004	32	0.148318
PBANKA_135550	casein kinase II beta chain, putative	-0.294709	10	0.083304
PBANKA_122120	60S ribosomal protein L34a, putative	-0.291622	32	0.321331
PBANKA_133750	conserved Plasmodium protein, unknown function	-0.290579	11	0.106826
PBANKA_112250	conserved Plasmodium protein, unknown function	-0.284565	7	0.599555
PBANKA_021050	conserved Plasmodium protein, unknown function	-0.284407	4	0.194921
PBANKA_134660	glutaminyl-tRNA synthetase, putative	-0.27907	149	0.114464
PBANKA_120270	RNA-binding protein, putative	-0.278891	22	0.839851
PBANKA_080570	heat shock protein 90, putative	-0.278172	679	0
PBANKA_112290	hexokinase, putative	-0.278127	99	0.144749
PBANKA_041820	Rab7, putative	-0.275277	22	0.489009
PBANKA_041430	conserved Plasmodium protein, unknown function	-0.271381	13	0.0116662
PBANKA_121470	conserved Plasmodium protein, unknown function	-0.271068	129	0.335215
PBANKA_092480	conserved Plasmodium protein, unknown function	-0.265758	21	0.339451
PBANKA_082340	phosphoglycerate kinase, putative	-0.263133	146	0.326842
PBANKA_051190	60S ribosomal protein L3, putative	-0.262577	71	0
PBANKA_041600	RhopH3, putative	-0.2618	19	0.420557
PBANKA_091990	ATP-dependent phosphofructokinase, putative	-0.260046	129	0.215828
PBANKA_120540	rhoGAP GTPase, putative	-0.258339	10	0.923497
PBANKA_112620	4-methyl-5(B-hydroxyethyl)-thiazol monophosphate biosynthesis enzyme, putative	-0.258339	6	0.770495
PBANKA_130330	ubiquinol-cytochrome c reductase, iron-sulfur subunit, putative	-0.254069	56	0.498187
PBANKA_135930	conserved Plasmodium protein, unknown function	-0.245611	160	0.574356
PBANKA_102390	glutathione s-transferase, putative	-0.243527	19	0.300352
PBANKA_144540	transport protein Sec13, putative	-0.243395	47	0.421442
PBANKA_050810	chromodomain-helicase-DNA-binding protein 1, putative	-0.241335	57	0.215497
PBANKA_103820	nuclear formin-like protein	-0.239497	10	0.615778
PBANKA_071930	bifunctional dihydrofolate reductase-thymidylate synthase, putative	-0.235086	29	0.346209
PBANKA_071750	nuclear cap-binding protein, putative	-0.234672	9	0.378623
PBANKA_050580	deoxyribose-phosphate aldolase, putative	-0.233518	140	0.939442
PBANKA_133610	dihydroorotase, putative	-0.233234	4	0.590158
PBANKA_103060	conserved Plasmodium protein, unknown function	-0.229234	43	0.280681
PBANKA_101970	conserved Plasmodium protein, unknown function	-0.227237	63	0.547442
PBANKA_092360	co-chaperone GrpE, putative	-0.227216	24	0.315657
PBANKA_101790	phosphoenolpyruvate carboxylase, putative	-0.225417	43	0.898945
PBANKA_021060	ubiquitin carboxyl-terminal hydrolase, putative	-0.223383	41	0.686849
PBANKA_010970	SWI/SNF-related matrix-associated actin- dependent regulator of chromatin	-0.220725	5	0.836799
PBANKA_100910	conserved Plasmodium protein, unknown function	-0.220402	21	0.728608
PBANKA_071590	ubiquitin carboxyl-terminal hydrolase a, putative	-0.217319	51	0.845109
PBANKA_141560	DNA replication licensing factor, putative	-0.217168	39	0.994986
PBANKA_061710	60S ribosomal protein L11a, putative	-0.215941	34	0.686597
PBANKA_020480	secreted ookinete protein, putative	-0.21216	14	0.331084
PBANKA_041500	Maf-like protein, putative	-0.208131	4	0.499875
PBANKA_144950	conserved Plasmodium protein, unknown function	-0.206826	12	0.509834
PBANKA_082170	inosine-5'-monophosphate dehydrogenase, putative	-0.204925	104	0.183671
PBANKA_142030	conserved Plasmodium protein, unknown function	-0.200831	9	0.791995
PBANKA_131480	elongation factor 2, putative	-0.198789	397	0.23492
PBANKA_140490	26S proteasome regulatory subunit, putative	-0.197217	82	0.437389
PBANKA_060480	eukaryotic translation initiation factor 3 subunit 8, putative	-0.196091	81	0.655287
PBANKA_100820	cGMP-dependent protein kinase	-0.195752	22	0.401942
PBANKA_020300	chromatin assembly factor 1 protein WD40 domain, putative	-0.195391	174	0.513374
PBANKA_111700	histone H2A, putative	-0.193081	32	0
PBANKA_092230	threonine -- tRNA ligase, putative	-0.191557	25	0.964905
PBANKA_141130	conserved Plasmodium protein, unknown function	-0.191452	79	0.56601
PBANKA_102520	pseudouridine synthase, putative	-0.190416	9	0.748781
PBANKA_031100	COPII-coated vesicle component	-0.188683	75	0.802465
PBANKA_140670	carbamoyl phosphate synthetase, putative	-0.187143	95	0.767174
PBANKA_061790	ferrodoxin reductase-like protein, putative	-0.186258	55	0.537506
PBANKA_081990	nucleosome assembly protein	-0.185752	44	0.691364
PBANKA_140350	conserved Plasmodium protein, unknown function	-0.184951	16	0.208158
PBANKA_124270	beta adaptin protein, putative	-0.179927	15	0.473497
PBANKA_101440	conserved Plasmodium protein, unknown function	-0.177684	28	0.289311
PBANKA_081980	gamma-glutamylcysteine synthetase	-0.1776	15	0.573362
PBANKA_103940	40S ribosomal protein S31/UBI, putative	-0.176092	4	1
PBANKA_111230	Rab1b, putative	-0.173625	54	0
PBANKA_041410	inorganic pyrophosphatase, putative	-0.173312	57	0.853467
PBANKA_112550	conserved Plasmodium protein, unknown function	-0.172539	9	0.70176
PBANKA_121930	Cg4 protein, putative	-0.171913	201	0.86444
PBANKA_140380	conserved Plasmodium protein, unknown function	-0.171016	90	0.635818
PBANKA_144110	hydrolase, putative	-0.170328	41	0.881051
PBANKA_123170	60S ribosomal protein L8, putative	-0.170286	28	0
PBANKA_030780	conserved Plasmodium protein, unknown function	-0.168162	15	0.831405
PBANKA_080210	phosphoinositide-binding protein, putative	-0.165853	7	0.527527
PBANKA_020520	conserved Plasmodium protein, unknown function	-0.165022	34	0.516897
PBANKA_092720	conserved Plasmodium protein, unknown function	-0.163984	38	0.63103
PBANKA_102230	mannose-1-phosphate guanyltransferase, putative	-0.162263	27	0.307562
PBANKA_143920	polyadenylate-binding protein, putative	-0.159074	487	0.509274
PBANKA_102550	NOT family protein, putative	-0.15614	63	0
PBANKA_134770	isoleucine - tRNA ligase, putative	-0.155046	71	0.14028
PBANKA_140960	conserved Plasmodium protein, unknown function	-0.154283	58	0.357496
PBANKA_130070	LCCL domain-containing protein	-0.151195	373	0.732784
PBANKA_092910	conserved Plasmodium protein, unknown function	-0.150886	9	0.518229
PBANKA_113110	adenylosuccinate synthetase, putative	-0.146533	10	0.472269
PBANKA_040530	40S ribosomal protein S23, putative	-0.144013	7	0.354526
PBANKA_146270	conserved Plasmodium protein, unknown function	-0.143726	31	0.776379
PBANKA_070410	ubiquitination-mediated degradation component, putative	-0.143317	13	0.733322
PBANKA_141440	exportin-T, putative	-0.14301	4	0.614022
PBANKA_111750	ribosomal protein L27a, putative	-0.140395	12	0
PBANKA_120610	eukaryotic translation initiation factor 3 subunit 7, putative	-0.140109	124	0.609707
PBANKA_010100	MYND finger protein, putative	-0.139333	18	0.703015
PBANKA_090650	60S ribosomal protein L28, putative	-0.133835	35	0.886931
PBANKA_090590	transcription factor with AP2 domain(s), putative	-0.132515	62	0.955257
PBANKA_142870	eukaryotic translation initiation factor 3 subunit 10, putative	-0.132007	130	0.460893
PBANKA_146420	thymidylate kinase, putative	-0.131764	10	0.505911
PBANKA_122650	proteasome beta-subunit, putative	-0.131358	13	0.230306
PBANKA_120370	regulator of nonsense transcripts, putative	-0.124637	20	0.245145
PBANKA_143510	D-ribulose-5-phosphate 3-epimerase, putative	-0.124395	3	0.618131
PBANKA_093720	asparagine-rich antigen, putative	-0.122498	37	0.704715
PBANKA_082750	NAD synthase, putative	-0.11835	19	0.910665
PBANKA_061030	polyubiquitin, putative	-0.118049	618	0
PBANKA_040280	EH (Eps15 homology) protein, putative	-0.117406	3	0.784678
PBANKA_132530	conserved protein, unknown function	-0.116843	8	0.742983
PBANKA_090620	conserved Plasmodium protein, unknown function	-0.113873	18	0.334618
PBANKA_070810	outer arm dynein light chain 2, putative	-0.11213	10	0.964724
PBANKA_113420	pyrroline carboxylate reductase, putative	-0.11197	4	0.444949
PBANKA_061720	40S ribosomal protein S10, putative	-0.108551	15	0.139737
PBANKA_122280	tyrosyl-tRNA synthetase, putative	-0.107952	108	0.973976
PBANKA_135670	conserved Plasmodium protein, unknown function	-0.107314	21	0.482129
PBANKA_091900	26S proteasome regulatory complex subunit, putative	-0.106456	16	0.700076
PBANKA_060740	conserved Plasmodium protein, unknown function	-0.102453	6	0.788489
PBANKA_131900	conserved Plasmodium protein, unknown function	-0.101101	24	0.894771
PBANKA_135200	elongation factor 1-gamma, putative	-0.100704	38	0.516541
PBANKA_040840	conserved Plasmodium protein, unknown function	-0.100525	172	0.582148
PBANKA_141000	26S proteasome regulatory subunit 7, putative	-0.0998501	89	0
PBANKA_111050	translationally controlled tumor protein homolog, putative	-0.0983224	42	0.523072
PBANKA_121400	heat shock protein 60, putative	-0.0976285	372	0.790349
PBANKA_113050	proteasome subunit, putative	-0.0961229	26	0.78004
PBANKA_143730	endoplasmin homolog precursor, putative	-0.0915959	353	0.237933
PBANKA_041520	developmental protein, putative	-0.090491	9	0.582591
PBANKA_041650	ATPase, putative	-0.0902741	3	0.577054
PBANKA_021210	eukaryotic translation initiation factor 2 alpha subunit, putative	-0.0899783	58	0.814031
PBANKA_145530	conserved Plasmodium protein, unknown function	-0.0884216	33	0.633001
PBANKA_083360	conserved Plasmodium protein, unknown function	-0.0878899	25	0.75268
PBANKA_121770	ATP-dependent RNA Helicase	-0.0869059	111	0
PBANKA_113240	conserved Plasmodium protein, unknown function	-0.084547	26	0.966241
PBANKA_146390	conserved Plasmodium protein, unknown function	-0.0776301	20	0.795392
PBANKA_110300	Ser/Arg-rich splicing factor, putative	-0.0771024	9	0.434857
PBANKA_130990	leucine aminopeptidase, putative	-0.0743694	49	0.661652
PBANKA_132600	conserved Plasmodium protein, unknown function	-0.0733166	36	0.964506
PBANKA_111860	cell division cycle protein 48 homologue, putative	-0.0725177	587	0.028108
PBANKA_092810	phosphoglycerate mutase, putative	-0.0715052	34	0.391562
PBANKA_082590	conserved Plasmodium protein, unknown function	-0.0703378	23	0.249216
PBANKA_091020	protein phosphatase 2C, putative	-0.0677145	88	0.0995633
PBANKA_040200	binding protein, putative	-0.0662398	10	0.0347864
PBANKA_071420	ClpB protein, putative	-0.0661817	24	0.461165
PBANKA_040520	T-complex protein beta subunit, putative	-0.0653092	296	0.109235
PBANKA_130370	vesicle-associated membrane protein, putative	-0.0638563	18	0.416564
PBANKA_020920	parasite-infected erythrocyte surface protein	-0.0637983	5	0.838827
PBANKA_092340	60S ribosomal protein L35, putative	-0.0618634	7	0.536786
PBANKA_120500	RNA-binding protein, putative	-0.0604527	38	0.960353
PBANKA_144190	ATP-dependent RNA helicase, putative	-0.0590626	13	0.800339
PBANKA_132970	26S proteasome subunit, putative	-0.0577316	113	0.836048
PBANKA_146180	tat-binding protein homolog, putative	-0.0566716	95	0
PBANKA_082810	fumarate hydratase, putative	-0.0552852	19	0.366679
PBANKA_145160	ubiquitin activating enzyme, putative	-0.0552274	12	0.891603
PBANKA_094110	conserved Plasmodium protein, unknown function	-0.0552082	19	0.551597
PBANKA_103190	eukaryotic translation initiation factor 2 gamma subunit, putative	-0.0544001	103	0
PBANKA_114400	proteasome regulatory subunit, putative	-0.0539193	24	0.404579
PBANKA_010560	translation initiation factor IF-2, putative	-0.0524202	42	0.459062
PBANKA_142330	DNA/RNA-binding protein, putative	-0.0514409	203	0.736142
PBANKA_071460	vacuolar sorting protein, putative	-0.049906	8	0.235912
PBANKA_061670	NIMA related kinase 4	-0.0495034	36	0.487658
PBANKA_101000	conserved Plasmodium protein, unknown function	-0.0490242	15	0.69251
PBANKA_141910	dihydrolipamide succinyltransferase component of 2-oxoglutarate dehydrogenase, putative	-0.0477408	113	0.0339813
PBANKA_092660	ABC transporter GCN20, putative	-0.047645	10	0.239822
PBANKA_081070	conserved Plasmodium protein, unknown function	-0.0475493	155	0.431862
PBANKA_083530	vacuolar ATP synthase subunit e, putative	-0.0473196	9	0.462945
PBANKA_041800	DEAD/DEAH helicase, putative	-0.0458847	64	0.744022
PBANKA_093250	conserved Plasmodium protein, unknown function	-0.0457318	8	0.338599
PBANKA_071260	14-3-3 protein, putative	-0.0452538	425	0
PBANKA_131410	conserved Plasmodium protein, unknown function	-0.0438019	11	0.930767
PBANKA_112080	conserved Plasmodium protein, unknown function	-0.0430765	15	0.330397
PBANKA_093710	vacuolar sorting protein 35, putative	-0.0422751	73	0.195491
PBANKA_120690	tubulin beta chain, putative	-0.0417412	895	0.0254464
PBANKA_114060	DNA-directed RNA polymerase II, putative	-0.0407119	28	0
PBANKA_091370	coatomer delta subunit, putative	-0.0370202	38	0.704325
PBANKA_130950	conserved Plasmodium protein, unknown function	-0.0364121	9	0.686896
PBANKA_061910	40S ribosomal protein S5, putative	-0.0358044	70	0
PBANKA_070450	ubiquitin-protein ligase 1, putative	-0.0351589	152	0.135807
PBANKA_071600	chromosome associated protein, putative	-0.0349122	73	0.918296
PBANKA_145030	ATP synthase beta chain, mitochondrial precursor, putative	-0.0341153	332	0.287156
PBANKA_082860	cytochrome c oxidase subunit, putative	-0.030781	10	0.677201
PBANKA_141550	ubiquitin carboxyl-terminal hydrolase, putative	-0.0304972	6	0.919493
PBANKA_082180	RNA-binding protein, putative	-0.0301945	7	0.326082
PBANKA_121360	cysteinyl-tRNA synthetase, putative	-0.0284365	119	0.509969
PBANKA_093830	heat shock protein, putative	-0.0282098	31	0.769949
PBANKA_041040	glycogen synthase kinase 3	-0.0278509	24	0.876924
PBANKA_093960	MIF4G domain protein, putative	-0.0276243	168	0
PBANKA_132560	valine -- tRNA ligase, putative	-0.0263409	10	0.63496
PBANKA_090880	conserved Plasmodium protein, unknown function	-0.0253603	26	0.240121
PBANKA_120940	conserved Plasmodium protein, unknown function	-0.0247948	9	0.28549
PBANKA_131720	pyridine nucleotide transhydrogenase, putative	-0.0246629	26	0.185612
PBANKA_135410	Rab GTPase 11b	-0.0236081	15	0.673294
PBANKA_133140	conserved Plasmodium protein, unknown function	-0.0229492	116	0.141058
PBANKA_091800	60S ribosomal protein, putative	-0.0226858	101	0.378599
PBANKA_143490	phosphatidylethanolamine-binding protein, putative	-0.0226105	3	0.480296
PBANKA_020600	conserved Plasmodium protein, unknown function	-0.0220649	18	0.756093
PBANKA_120190	40S ribosomal protein S20e, putative	-0.0220273	3	0.926552
PBANKA_041490	dynein light intermediate chain 2, putative	-0.0202792	43	0.116131
PBANKA_081640	6-phosphofructokinase, putative	-0.0192463	142	0.438264
PBANKA_130280	thioredoxin peroxidase 1	-0.0167705	67	0.873033
PBANKA_143800	CAMP-dependent protein kinase regulatory subunit, putative	-0.0150662	147	0.0259298
PBANKA_061090	HSP40, subfamily A, putative	-0.0096481	74	0.145936
PBANKA_040670	activator of Hsp90 ATPase, putative	-0.00776589	3	0.653324
PBANKA_141040	vacuolar ATP synthase subunit a, putative	-0.00655586	100	0.584466
PBANKA_091830	transporter, putative	-0.00486353	17	0.699492
PBANKA_145020	serine hydroxymethyltransferase, putative	-0.00432463	66	0.651453
PBANKA_130510	60S ribosomal protein L10a, putative	-0.0042689	32	0.164851
PBANKA_090560	translation initiation factor eIF-1A, putative	-0.00315462	27	0.262385
PBANKA_113510	40S ribosomal protein S13, putative	-0.00116962	16	0.277929
PBANKA_103380	conserved Plasmodium protein, unknown function	-2.06796e-05	53	0.0433409
PBANKA_061080	eukaryotic initiation factor 2a, putative	0.00084968	28	0.659077
PBANKA_093890	IWS1-like protein, putative	0.00177502	15	0.108892
PBANKA_091610	conserved Plasmodium protein, unknown function	0.0020525	5	0.529804
PBANKA_081900	secreted acid phosphatase, putative; glideosome-associated protein 50, putative	0.00399341	25	0.0129516
PBANKA_113160	replication licensing factor, putative	0.00762789	36	0.663666
PBANKA_060780	conserved Plasmodium protein, unknown function	0.00847524	6	0.586719
PBANKA_103390	40S ribosomal protein S8e, putative	0.00847524	23	0
PBANKA_135900	sec61 alpha subunit, putative	0.00865938	34	0.983448
PBANKA_071120	conserved Plasmodium protein, unknown function	0.0113635	10	0.478334
PBANKA_122800	1-cys peroxiredoxin, putative	0.0123372	47	0.755735
PBANKA_134430	chromatin assembly factor 1 subunit, putative	0.0128514	14	0.666759
PBANKA_144940	splicing factor 3b, putative	0.0131818	19	0.735987
PBANKA_103600	conserved Plasmodium protein, unknown function	0.014301	50	0.366964
PBANKA_070740	RNA-binding protein, putative	0.015511	13	0.59755
PBANKA_091790	26S protease subunit regulatory subunit 6a, putative	0.017196	214	0
PBANKA_050220	26s proteasome subunit p55, putative	0.0183853	31	0.546037
PBANKA_031090	T-complex protein 1, putative	0.0234789	186	0.136323
PBANKA_071520	eukaryotic translation initiation factor, putative	0.023898	17	0.503672
PBANKA_111770	malate dehydrogenase, putative	0.0271011	111	0.217894
PBANKA_102200	40S ribosomal protein S25, putative	0.0316568	12	0.828656
PBANKA_093090	deubiquinating/deneddylating enzyme, putative	0.0345895	5	0.705284
PBANKA_080470	conserved Plasmodium protein, unknown function	0.0352585	5	0.751769
PBANKA_140700	conserved Plasmodium protein, unknown function	0.0395182	87	0.541223
PBANKA_145260	calcyclin binding protein, putative	0.0401489	26	0.907233
PBANKA_134030	phosphoribosylpyrophosphate synthetase, putative	0.0469067	20	0.187415
PBANKA_092990	heat shock protein 90, putative	0.0474446	89	0.745253
PBANKA_145250	conserved Plasmodium protein, unknown function	0.0503991	39	0.837068
PBANKA_132640	glyceraldehyde-3-phosphate dehydrogenase, putative	0.053758	257	0.0519562
PBANKA_040160	N-ethylmaleimide-sensitive fusion protein, putative	0.0542398	36	0.180011
PBANKA_040730	conserved Plasmodium protein, unknown function	0.0549532	57	0.0764987
PBANKA_112640	transportin, putative	0.0563612	37	0.42652
PBANKA_134010	L-lactate dehydrogenase	0.0568421	163	0.223932
PBANKA_080360	conserved Plasmodium protein, unknown function	0.0579992	77	0.461483
PBANKA_133370	cyclic nucleotide phosphodiesterase, putative	0.0592975	13	0.0316639
PBANKA_111520	conserved Plasmodium protein, unknown function	0.0593686	136	0.335627
PBANKA_080310	DNA replication licensing factor, putative	0.0606125	63	0.541727
PBANKA_040420	ubiquitin-conjugating enzyme e2, putative	0.0607901	16	0.755237
PBANKA_080890	ATP-dependent heat shock protein, putative	0.061589	17	0.773085
PBANKA_100480	peptidyl-tRNA hydrolase, putative	0.0619085	3	1
PBANKA_143420	arginyl-tRNA synthetase, putative	0.0682298	20	0.552091
PBANKA_131920	gamma-adaptin, putative	0.0695189	30	0.688766
PBANKA_081420	elongation factor 1-beta, putative	0.0718295	45	0.984159
PBANKA_101950	60S ribosomal protein L5, putative	0.0722877	84	0.953291
PBANKA_081800	conserved Plasmodium protein, unknown function	0.0730275	6	0.233646
PBANKA_123560	adenosylhomocysteinase, putative	0.0731155	125	0.0226254
PBANKA_051660	leucine-rich repeat protein 8, putative	0.0744531	4	0.805806
PBANKA_081540	conserved Plasmodium protein, unknown function	0.0761409	26	0.0748317
PBANKA_136210	protein kinase, putative	0.0773704	3	0.0213266
PBANKA_102280	glycine--tRNA ligase, putative	0.080422	70	0.119222
PBANKA_030860	GDP-fructose:GMP antiporter, putative	0.0832049	167	0.0322248
PBANKA_120590	transcription factor with AP2 domain(s), putative	0.0869419	7	0.449901
PBANKA_132370	conserved Plasmodium protein, unknown function	0.0882319	8	0.57914
PBANKA_020860	conserved Plasmodium protein, unknown function	0.0913128	14	0.586616
PBANKA_080670	conserved Plasmodium protein, unknown function	0.0914693	14	0.378501
PBANKA_010390	RNA-binding protein, putative	0.0952197	88	0.101397
PBANKA_091180	DnaJ protein, putative	0.0986318	6	0.786
PBANKA_135920	nucleic acid binding protein, putative	0.0998422	73	0.0677104
PBANKA_102490	DNA replication licensing factor, putative	0.10005	84	0.0183969
PBANKA_111630	malate:quinone oxidoreductase, putative	0.100101	13	0.877083
PBANKA_114360	alanine - tRNA ligase, putative	0.105105	82	0.00169242
PBANKA_062080	conserved Plasmodium protein, unknown function	0.105483	135	0.0242835
PBANKA_110860	SNAP protein, putative	0.108184	8	0.381369
PBANKA_061020	DNA replication licensing factor MCM5, putative	0.10851	65	0.601304
PBANKA_110420	3-methyl-2-oxobutanoate dehydrogenase (lipoamide), putative	0.108751	37	0.609598
PBANKA_041280	translation initiation factor E4, putative	0.112217	27	0.563744
PBANKA_136420	60S ribosomal protein L17, putative	0.112508	8	0.731233
PBANKA_142350	60S ribosomal protein L13-2, putative	0.113639	16	0.897177
PBANKA_144580	small GTPase Rab2, putative	0.114409	28	0
PBANKA_060990	heat shock protein DNAJ homologue Pfj4, putative	0.115162	19	0.38457
PBANKA_122830	conserved Plasmodium protein, unknown function	0.116222	30	0.0377829
PBANKA_131080	40S ribosomal protein S2, putative	0.117554	14	0
PBANKA_061040	ATPase, putative	0.117912	86	0.000348717
PBANKA_061520	calcium dependent protein kinase 4	0.118441	73	0.12622
PBANKA_100610	flap endonuclease 1, putative	0.122174	3	0.991655
PBANKA_112910	DNA polymerase epsilon, putative	0.122616	10	0.572276
PBANKA_100380	vacuolar ATP synthase subunit b, putative	0.124282	121	0
PBANKA_135130	conserved Plasmodium protein, unknown function	0.126609	21	0.428578
PBANKA_131550	sortilin, putative	0.128169	58	0.451265
PBANKA_143830	phospholipid-transporting ATPase, putative	0.129304	3	0.830034
PBANKA_123450	conserved Plasmodium protein, unknown function	0.132062	7	0.127044
PBANKA_120910	conserved Plasmodium protein, unknown function	0.132079	9	0.538249
PBANKA_120720	adenylate kinase, putative	0.132501	93	0.822512
PBANKA_092210	40S ribosomal protein S18, putative	0.135287	12	0
PBANKA_093860	casein kinase 2, alpha subunit	0.135658	39	0.99862
PBANKA_121080	hypoxanthine phosphoribosyltransferase, putative	0.137815	15	0.796122
PBANKA_135070	tryptophan - tRNA ligase, putative	0.138505	27	0.787494
PBANKA_145510	replication factor C subunit 4, putative	0.138521	5	0.930418
PBANKA_082790	conserved Plasmodium protein, unknown function	0.140119	24	0.444463
PBANKA_114240	nucleoside diphosphate kinase b, putative	0.143678	61	0.62976
PBANKA_101050	Hsp70/Hsp90 organizing protein, putative	0.145237	236	0.239564
PBANKA_121100	GMP synthetase, putative	0.147011	120	0.384595
PBANKA_113880	conserved Plasmodium protein, unknown function	0.147195	16	0.769379
PBANKA_020450	LCCL domain-containing protein	0.150554	176	0.023886
PBANKA_092850	peptidase, putative	0.15057	3	0.623178
PBANKA_093220	peptidyl-prolyl cis-trans isomerase, putative	0.151388	69	0.0327149
PBANKA_123100	40S ribosomal protein S14, putative	0.158774	52	0
PBANKA_140760	60S ribosomal protein L24, putative	0.158923	34	0.296471
PBANKA_081110	helicase, putative	0.158973	6	0.719166
PBANKA_145010	mRNA methyltransferase, putative	0.160996	12	0.272358
PBANKA_094340	CPW-WPC family protein, putative	0.166436	46	0.102831
PBANKA_144410	t-complex protein 1 gamma subunit, putative	0.166882	236	0.00125993
PBANKA_082800	conserved Plasmodium protein, unknown function	0.167855	10	0.819514
PBANKA_122240	ubiquitin regulatory protein, putative	0.168992	11	0.166823
PBANKA_103230	cytidine triphosphate synthetase, putative	0.171165	17	0.80727
PBANKA_040860	SAC3/GNAP family-related protein, putative	0.171231	16	0.534079
PBANKA_010450	conserved Plasmodium protein, unknown function	0.177059	43	0.101343
PBANKA_093260	conserved Plasmodium protein, unknown function	0.180169	5	0.169304
PBANKA_142540	conserved Plasmodium protein, unknown function	0.184234	15	0.593285
PBANKA_093910	transcription factor with AP2 domain(s), putative	0.184658	11	0.17595
PBANKA_135440	60S ribosomal protein L18, putative	0.185098	14	0.393189
PBANKA_061450	eukaryotic translation initiation factor subunit, putative	0.185408	14	0.225091
PBANKA_081300	falstatin, putative	0.188467	13	0.131061
PBANKA_080120	erythrocyte membrane-associated antigen, putative	0.189994	197	0.0269312
PBANKA_030910	peptide chain release factor subunit 1, putative	0.191033	12	0.105248
PBANKA_124190	ubiquitin-conjugating enzyme, putative	0.197783	9	0.540885
PBANKA_111300	purine nucleotide phosphorylase, putative	0.200268	174	0.0245235
PBANKA_050510	ADP-ribosylation factor, putative	0.202894	14	0.339937
PBANKA_041730	adapter-related protein, putative	0.206189	17	0.233354
PBANKA_092820	conserved Plasmodium protein, unknown function	0.208179	92	0.0662558
PBANKA_110540	small ubiquitin-related modifier, putative	0.209589	6	0.061437
PBANKA_050130	DNA polymerase delta catalytic subunit, putative	0.21071	4	0.941287
PBANKA_101670	conserved Plasmodium protein, unknown function	0.214946	82	0.0097067
PBANKA_092490	translation elongation factor EF-1, subunit alpha, putative	0.217895	96	0.00829774
PBANKA_072170	ran binding protein 1, putative	0.222538	60	0.289228
PBANKA_130570	conserved Plasmodium protein, unknown function	0.225187	13	0.336962
PBANKA_010550	glutaredoxin-like protein, putative	0.230676	22	0.349821
PBANKA_080410	conserved Plasmodium protein, unknown function	0.233924	8	0.866665
PBANKA_102840	60S ribosomal protein L10, putative	0.237982	26	0
PBANKA_120820	conserved Plasmodium protein, unknown function	0.238736	27	0.154015
PBANKA_131750	glucose-6-phosphate dehydrogenase-6- phosphogluconolactonase, putative	0.240587	105	0.0121816
PBANKA_142420	conserved Plasmodium protein, unknown function	0.241089	61	0.0303883
PBANKA_124230	heat shock-related protein; 58 kDa phosphoprotein	0.243015	122	0
PBANKA_050930	glucosamine--fructose-6-phosphate aminotransferase, putative	0.244188	20	0.806342
PBANKA_041060	60S ribosomal protein L26, putative	0.244407	26	0.104622
PBANKA_071290	high mobility group protein, putative	0.249356	35	0.0498135
PBANKA_112820	RNA-binding protein, putative	0.251053	5	0.819252
PBANKA_010730	chaperone, putative	0.252158	147	0
PBANKA_122820	glutamate dehydrogenase, putative	0.253013	97	0.0254866
PBANKA_060160	conserved protein, unknown function	0.253666	24	0.242816
PBANKA_123880	karyopherin beta, putative	0.257158	226	0.0180181
PBANKA_070280	protein disulfide isomerase	0.260022	366	0.00138056
PBANKA_030230	aminotransferase, putative	0.262171	20	0.24927
PBANKA_145330	acyl-CoA synthetase, putative	0.264239	158	0.00228837
PBANKA_083000	RNA-binding protein, putative	0.266535	42	0.0087169
PBANKA_132690	DNA polymerase alpha subunit, putative	0.26852	7	0.0143971
PBANKA_134890	conserved Plasmodium protein, unknown function	0.269197	51	0.0769759
PBANKA_135500	vacuolar ATP synthase subunit d, putative	0.269458	10	0.0348698
PBANKA_132930	40S ribosomal protein S3, putative	0.270718	85	0
PBANKA_142970	conserved Plasmodium protein, unknown function	0.27501	15	0.0324102
PBANKA_051500	25 kDa ookinete surface antigen precursor	0.275883	476	0.00630572
PBANKA_142240	importin beta, putative	0.27625	52	0.175057
PBANKA_111500	conserved Plasmodium protein, unknown function	0.277213	7	0.526727
PBANKA_121650	peptidyl-prolyl cis-trans isomerase, putative	0.278313	137	0
PBANKA_071220	conserved Plasmodium protein, unknown function	0.279123	19	0.0395963
PBANKA_031000	heat shock 40 kDa protein, putative	0.279794	59	0.0228412
PBANKA_100720	replication factor a protein, putative	0.280587	98	0.0135762
PBANKA_051090	40S ribosomal protein S2B, putative	0.281532	44	0.0407975
PBANKA_051990	conserved Plasmodium protein, unknown function	0.282599	101	0.04228
PBANKA_146040	peptidyl-propyl isomerase, putative	0.28409	72	0.339042
PBANKA_071010	2-oxoglutarate dehydrogenase e1, putative	0.285611	83	0.00198432
PBANKA_121020	QF122 antigen, putative	0.285808	256	0.00830356
PBANKA_136520	thioredoxin-related protein, putative	0.291495	11	0
PBANKA_093650	replication factor C subunit 5, putative	0.293613	8	0.63901
PBANKA_145150	conserved Plasmodium protein, unknown function	0.294277	14	0.0266629
PBANKA_143440	secreted ookinete protein, putative	0.296707	5	0.280118
PBANKA_111870	acyl-CoA synthetase, putative	0.298154	5	0.178234
PBANKA_121840	SNARE protein, putative	0.29966	13	0.0124691
PBANKA_113520	GTP-binding protein, putative	0.305128	19	0.820741
PBANKA_135180	proteasome regulatory component, putative	0.309035	11	0.827542
PBANKA_134410	myosin, putative	0.3092	56	0
PBANKA_141790	conserved Plasmodium protein, unknown function	0.314185	10	0.129528
PBANKA_083260	proteasome precursor, putative	0.316447	18	0.0719522
PBANKA_082310	S-adenosylmethionine synthetase, putative	0.319078	22	0.0164
PBANKA_120110	conserved Plasmodium protein, unknown function	0.321244	35	0.60738
PBANKA_142690	RNA helicase, putative	0.325182	270	0.00180199
PBANKA_140130	40S ribosomal protein S7, putative	0.325641	20	0.69781
PBANKA_145930	actin, putative	0.328373	533	0.00080924
PBANKA_021020	aspartyl-tRNA synthetase, putative	0.33238	41	0.0609929
PBANKA_112020	pyridoxine/pyridoxal 5-phosphate biosynthesis enzyme, putative	0.336728	46	0.0393358
PBANKA_121110	phosphatase, putative	0.342568	25	0.0921947
PBANKA_112560	pyruvate kinase, putative	0.347556	198	0
PBANKA_082470	thioredoxin reductase, putative	0.3527	54	0.0153603
PBANKA_031240	DNA-directed RNA polymerase II second largest subunit, putative	0.356467	98	0
PBANKA_093990	lsm4 homologue, putative	0.357494	9	0.727756
PBANKA_114250	signal recognition particle receptor alpha subunit, putative	0.358318	20	0.61863
PBANKA_071880	small GTP-binding protein sar1, putative	0.361032	18	0
PBANKA_131380	signal recognition particle 54 kDa protein, putative	0.361176	23	0.0721466
PBANKA_094120	conserved protein, unknown function	0.362185	11	0.0471126
PBANKA_050690	conserved Plasmodium protein, unknown function	0.364345	15	0.0811795
PBANKA_135720	heat shock protein 70 (hsp70), putative	0.366071	130	0
PBANKA_121820	T-complex protein 1 epsilon subunit, putative	0.368656	114	0.0132753
PBANKA_132100	conserved Plasmodium protein, unknown function	0.368942	39	0.0330078
PBANKA_113700	falcilysin, putative	0.369373	126	0.00777747
PBANKA_090360	dynamin-like protein, putative	0.369803	126	0.000945755
PBANKA_082480	RNA-binding protein, putative	0.371522	48	0.0174561
PBANKA_121310	prohibitin, putative	0.371522	14	0.0737004
PBANKA_133630	GTPase activator, putative	0.37281	10	0.604323
PBANKA_061560	conserved Plasmodium protein, unknown function	0.373525	6	0.932806
PBANKA_050670	citrate synthase, mitochondrial precursor, putative	0.375097	26	0.0928587
PBANKA_050170	phosphomannomutase, putative	0.375097	39	0.0280019
PBANKA_136290	lysine -- tRNA ligase, putative	0.380087	137	0.00956159
PBANKA_010440	nucleoside diphosphate kinase, putative	0.380941	4	0.316152
PBANKA_091930	spermidine synthase, putative	0.382221	6	0.652404
PBANKA_101220	methyltransferase, putative	0.385486	12	0.088403
PBANKA_090380	serine/threonine protein kinase, putative	0.387753	11	0.201773
PBANKA_103520	LCCL domain-containing protein	0.389168	379	0.00212483
PBANKA_093850	succinyl-CoA synthetase alpha subunit, putative	0.39777	56	0.0195059
PBANKA_112350	Smarca-related protein, putative	0.399878	99	0.00130274
PBANKA_135890	conserved Plasmodium protein, unknown function	0.402683	29	0.00846443
PBANKA_123680	conserved Plasmodium protein, unknown function	0.403663	18	0.000109353
PBANKA_112480	conserved Plasmodium protein, unknown function	0.406601	17	0.345767
PBANKA_110730	nuclear pore associated protein (NLP4), putative	0.41009	12	0.469134
PBANKA_123150	ubiquitin carboxyl-terminal hydrolase 2, putative	0.41023	23	0.361628
PBANKA_080790	conserved Plasmodium protein, unknown function	0.414266	85	0.00635936
PBANKA_124390	conserved Plasmodium protein, unknown function	0.417044	3	0.231268
PBANKA_052020	ADP/ATP transporter on adenylate translocase, putative	0.418708	70	0.00201914
PBANKA_122310	proteasome subunit alpha, putative	0.420508	16	0.417001
PBANKA_100310	pre-mRNA splicing factor, putative	0.421476	71	0
PBANKA_082300	ubiquitin-like protein, putative	0.422859	45	0.158762
PBANKA_110220	merozoite surface protein 8	0.424654	38	0.635528
PBANKA_123350	RNA-binding protein, putative	0.42493	52	0.0097451
PBANKA_121070	ubiquinol-cytochrome c reductase complex subunit, putative	0.425068	3	0.0580714
PBANKA_110720	cell differentiation protein rcd1, putative	0.42562	5	0.250056
PBANKA_120080	RNA-binding protein, putative	0.435926	125	0.0102224
PBANKA_142650	cullin-like protein, putative	0.438389	13	0.0111885
PBANKA_135880	conserved Plasmodium protein, unknown function	0.445071	15	0.143145
PBANKA_102830	serine/threonine protein phosphatase, putative	0.446567	34	0
PBANKA_060110	mitochondrial phosphate carrier protein, putative	0.450233	33	0.00686288
PBANKA_040550	60S ribosomal protein L7, putative	0.454024	19	0.230155
PBANKA_101380	cytochrome c oxidase subunit II precursor, putative	0.454159	18	0.764862
PBANKA_090410	Rab6	0.454835	25	0.00878305
PBANKA_010540	coatomer alpha subunit, putative	0.464264	20	0.212397
PBANKA_112200	coronin binding protein, putative	0.468822	43	0.221827
PBANKA_100340	lysine decarboxylase, putative	0.472832	29	0.0256675
PBANKA_092010	conserved Plasmodium protein, unknown function	0.475099	4	0.416936
PBANKA_040110	serine/threonine protein kinase, putative	0.49311	42	0.000482201
PBANKA_094360	60S acidic ribosomal protein, putative	0.497971	21	0.907789
PBANKA_040710	U2 snRNP spliceosome subunit, putative	0.499806	4	0.21166
PBANKA_101320	ATP-specific succinyl-CoA synthetase beta subunit, putative	0.50595	53	0.00056208
PBANKA_112280	ribonuclease HII, putative	0.509988	7	0.724704
PBANKA_141030	M1-family aminopeptidase, putative	0.515441	494	4.83972e-05
PBANKA_094270	ATP-dependent chromatin remodeling protein SNF2, putative	0.516348	17	0.0348938
PBANKA_133840	vacuolar ATP synthase subunit g, putative	0.524484	20	0.21901
PBANKA_061160	ribonucleoside-diphosphate reductase, large subunit, putative	0.528471	69	0.00966799
PBANKA_110870	chromosome condensation protein, putative	0.528856	45	0.00765072
PBANKA_112860	cullin-like protein, putative	0.53475	3	0.084481
PBANKA_132630	cytochrome c1 precursor, putative	0.535005	23	0.0547873
PBANKA_132680	replication factor C3, putative	0.545451	5	0.0948144
PBANKA_145780	ADP-ribosylation factor, putative	0.547987	8	0.83838
PBANKA_123480	40S ribosomal protein S9, putative	0.552288	6	0.0776528
PBANKA_121170	conserved Plasmodium protein, unknown function	0.552667	13	0.119934
PBANKA_052280	40S ribosomal protein S19, putative	0.558087	19	0.0561467
PBANKA_132950	protein serine/threonine phosphatase, putative	0.563487	27	0.00346559
PBANKA_142880	iron-sulfur subunit of succinate dehydrogenase, putative	0.564364	6	0.257028
PBANKA_071190	heat shock protein, putative	0.572982	932	0
PBANKA_122680	DNA repair protein rad54, putative	0.57783	76	0.00385886
PBANKA_060530	eukaryotic translation initiation factor 5, putative	0.580186	89	0.000819799
PBANKA_136530	conserved Plasmodium protein, unknown function	0.584763	7	0.0457068
PBANKA_030200	conserved Plasmodium protein, unknown function	0.587107	6	0.00153197
PBANKA_061890	conserved Plasmodium protein, unknown function	0.588586	5	0.387015
PBANKA_020420	tubulin-specific chaperone a, putative	0.589202	41	0.00332914
PBANKA_144910	conserved Plasmodium protein, unknown function	0.592769	6	0.359717
PBANKA_121760	histone H2A, putative	0.594855	102	0
PBANKA_145350	phosphohydrolase, putative	0.596203	23	0.121429
PBANKA_145070	clustered-asparagine-rich protein, putative	0.605973	12	0.900736
PBANKA_103350	conserved Plasmodium protein, unknown function	0.607433	3	0.218836
PBANKA_122290	proteasome subunit alpha type 5, putative	0.614467	48	0.0235267
PBANKA_081060	exoribonuclease, putative	0.61761	49	0.000504257
PBANKA_093840	endoplasmic reticulum-resident calcium binding protein, putative	0.618213	31	0.0161574
PBANKA_114480	conserved Plasmodium protein, unknown function	0.620986	29	0.0352801
PBANKA_060270	nucleosome assembly protein 1, putative	0.626996	48	0.0337842
PBANKA_131770	RNA-binding protein, putative	0.63787	7	0.0146238
PBANKA_113260	ubiquitin conjugating enzyme, putative	0.644165	21	0.738647
PBANKA_140390	conserved Plasmodium protein, unknown function	0.646415	9	0.47224
PBANKA_103660	ribonucleotide reductase small subunit, putative	0.646415	12	0.0214041
PBANKA_140060	cytoadherence linked asexual protein, putative	0.647244	8	0.0249303
PBANKA_050610	conserved Plasmodium protein, unknown function	0.651967	89	0.0200576
PBANKA_031490	conserved Plasmodium protein, unknown function	0.676629	7	0.01405
PBANKA_134500	thioredoxin, putative	0.679986	19	0.056657
PBANKA_133990	SNARE protein, putative	0.692419	5	0.729908
PBANKA_143940	chromatin assembly protein, putative	0.694137	20	0.016364
PBANKA_135060	nuclear movement protein, putative	0.697339	39	0.00755345
PBANKA_092590	conserved Plasmodium protein, unknown function	0.70304	10	0.000511207
PBANKA_080460	AAA family ATPase, putative	0.716855	3	0.0614575
PBANKA_123420	40S ribosomal protein S24, putative	0.717532	14	0.192514
PBANKA_130220	translocation protein sec62, putative	0.719783	45	0.00215556
PBANKA_132020	conserved Plasmodium protein, unknown function	0.72248	74	0.00065404
PBANKA_040930	phosphatidylinositol 3- and 4-kinase, putative	0.734999	47	0.0026599
PBANKA_100880	glucose-6-phosphate isomerase, putative	0.738778	119	0.00568765
PBANKA_134760	translation initiation factor 6, putative	0.741107	8	0.0273707
PBANKA_102470	ubiquitin fusion degradation protein UFD1, putative	0.744538	6	0.000896505
PBANKA_070390	receptor for activated C kinase, putative	0.748292	47	0.0146775
PBANKA_113820	ATP-dependent DNA helicase, putative	0.749284	181	0
PBANKA_145210	conserved Plasmodium protein, unknown function	0.749945	9	0.0192318
PBANKA_092400	conserved Plasmodium protein, unknown function	0.770832	8	0.104254
PBANKA_141110	branched-chain alpha keto-acid dehydrogenase, putative	0.783908	14	0.210521
PBANKA_071550	phosphoglycerate mutase, putative	0.784554	33	0.0261839
PBANKA_091810	60S ribosomal protein L38e, putative	0.785414	5	0.765062
PBANKA_110550	conserved Plasmodium protein, unknown function	0.802189	22	0.0174189
PBANKA_135630	conserved Plasmodium protein, unknown function	0.807808	42	0.0025707
PBANKA_070680	DnaJ protein, putative	0.808019	36	0.000196063
PBANKA_103670	conserved Plasmodium protein, unknown function	0.812878	9	0.044937
PBANKA_132510	conserved Plasmodium protein, unknown function	0.813932	9	0.891129
PBANKA_081350	conserved Plasmodium protein, unknown function	0.81488	31	0.000248803
PBANKA_101020	methionine aminopeptidase, type II, putative	0.817405	64	0.00330605
PBANKA_102580	prefoldin subunit 2, putative	0.818876	13	0.389851
PBANKA_101850	transcription factor 3b, putative	0.840967	41	0.00432451
PBANKA_031540	chromatin-binding protein, putative	0.852093	20	0.222368
PBANKA_144060	conserved Plasmodium protein, unknown function	0.854144	11	0.0832434
PBANKA_145420	conserved Plasmodium protein, unknown function	0.856294	33	0.0116708
PBANKA_031380	ATP synthase F1, alpha subunit, putative	0.85936	85	0.00091768
PBANKA_103800	cytochrome c, putative	0.867912	27	0
PBANKA_141730	DnaJ/SEC63 protein, putative	0.878026	99	5.2399e-05
PBANKA_122210	regulator of chromosome condensation protein, putative	0.884562	21	0.000377619
PBANKA_102980	N-myristoyltransferase, putative	0.893464	6	0.0160376
PBANKA_081050	apoptosis-related protein, putative	0.899733	27	0.00749858
PBANKA_141320	conserved Plasmodium protein, unknown function	0.900229	4	0.167161
PBANKA_010910	transketolase, putative	0.903402	155	0.00396353
PBANKA_103270	RNA-binding protein, putative	0.904886	146	0.000149972
PBANKA_132070	signal peptide peptidase	0.91012	12	0.000470465
PBANKA_123120	conserved Plasmodium protein, unknown function	0.913074	23	0.00204141
PBANKA_051020	conserved Plasmodium protein, unknown function	0.925026	4	0.224133
PBANKA_052200	conserved Plasmodium protein, unknown function	0.938427	11	0.178139
PBANKA_124330	cyclophilin, putative	0.9392	7	0.201995
PBANKA_031460	conserved Plasmodium protein, unknown function	0.951321	25	0.000556551
PBANKA_092000	multiprotein bridging factor type 1, putative	0.955912	20	3.14994e-05
PBANKA_145830	kinesin-like protein	0.960107	43	0.000927296
PBANKA_091440	heat shock protein hsp70 homologue, putative	0.964291	408	0.00113204
PBANKA_050850	conserved Plasmodium protein, unknown function	0.982405	7	0.00309178
PBANKA_143250	DNA-binding chaperone, putative	1.01604	4	0.5487
PBANKA_113450	conserved Plasmodium protein, unknown function	1.0197	19	0.293936
PBANKA_124250	RNA helicase, putative	1.04344	5	0.0148094
PBANKA_122740	protein phosphatase, putative	1.05276	35	0.0010632
PBANKA_041830	retrieval receptor for endoplasmic reticulum membrane proteins, putative	1.06529	28	0.00241909
PBANKA_133640	DnaJ protein, putative	1.06839	17	0.000761712
PBANKA_142060	histone H2B, putative	1.0779	45	0.000138187
PBANKA_051120	small subunit rRNA processing stabilizing factor, putative	1.08105	7	0.00559183
PBANKA_123160	transcription factor with AP2 domain(s), putative	1.0842	14	0.0640761
PBANKA_060420	conserved Plasmodium protein, unknown function	1.14954	24	8.69588e-05
PBANKA_144510	ATP-dependent protease hslV, putative	1.16159	4	0.801732
PBANKA_094090	RuvB DNA helicase, putative	1.16383	65	0.000508413
PBANKA_010530	conserved Plasmodium protein, unknown function	1.16597	72	1.23909e-06
PBANKA_081020	conserved Plasmodium protein, unknown function	1.32828	13	0.00340859
PBANKA_123820	DnaJ protein, putative	1.35119	41	7.14907e-05
PBANKA_100930	conserved Plasmodium protein, unknown function	1.35199	3	0.342047
PBANKA_142430	conserved Plasmodium protein, unknown function	1.36866	111	0.000602102
PBANKA_133690	conserved Plasmodium protein, unknown function	1.40765	9	0.00717812
PBANKA_122550	conserved Plasmodium protein, unknown function	1.41447	84	0.0190854
PBANKA_142510	karyopherin alpha, putative	1.41905	101	0.000426915
PBANKA_060250	conserved Plasmodium protein, unknown function	1.44248	13	6.63335e-05
PBANKA_082840	conserved Plasmodium protein, unknown function	1.50013	5	0.404454
PBANKA_123310	proteasome subunit beta type 1, putative	1.5081	9	0.000505575
PBANKA_113570	RNA-binding protein, putative	1.55077	100	0.000204117
PBANKA_141780	N2,N2-dimethylguanosine tRNA methyltransferase, putative	1.58581	5	0.125041
PBANKA_103320	DNA-damage inducible protein, putative	1.60152	6	0.00552434
PBANKA_132270	DEAD-box RNA helicase, putative	1.66219	66	0.00365828
PBANKA_132080	conserved Plasmodium protein, unknown function	1.82354	17	0.00325405
PBANKA_130970	helicase, putative	1.88872	30	0.000104533
PBANKA_060860	conserved Plasmodium protein, unknown function	1.93983	19	0.00100449
PBANKA_142850	glycerol-3-phosphate acyltransferase, putative	2.03221	6	0.013364
PBANKA_061240	conserved Plasmodium protein, unknown function	2.09187	17	0.0029013
PBANKA_114570	U2 small nuclear ribonucleoprotein A, putative	2.10837	4	0.181013
PBANKA_112980	conserved Plasmodium protein, unknown function	2.15761	9	0.0562813
PBANKA_136360	conserved Plasmodium protein, unknown function	2.32965	58	0.000447793
PBANKA_090190	tubulin-tyrosine ligase, putative	2.4731	5	0.00123743
PBANKA_113490	conserved Plasmodium protein, unknown function	2.49202	16	0.00227846
PBANKA_146330	conserved Plasmodium protein, unknown function	2.51346	15	0.00121994
PBANKA_050440	conserved Plasmodium protein, unknown function	2.73124	37	0.000676652
PBANKA_100620	sporozoite invasion-associated protein 1	2.8109	9	0.000594255
PBANKA_136050	ethanolamine-phosphate cytidylyltransferase, putative	3.67761	5	0.666191

## Sheet: Table S1C   
Table S1C. Transcriptome comparison of Pclag-cdpk1-gfp and wild type ookinetes, Related to Figure 4.
Gene ID	Protein description	log2Ratio (Pclag-cdpk1-gfp / WT)	log10 Normalised read count	p value
PBANKA_061380	large ribosomal subunit assembling factor, putative	-4.77925	-14.9396	9.0575e-30
PBANKA_061390	conserved Plasmodium protein, unknown function	-4.66028	-15.1804	3.73916e-28
PBANKA_110490	UDP-N-acetyl glucosamine:UMP antiporter, putative	-4.40767	-14.3528	1.31526e-27
PBANKA_102950	conserved Plasmodium protein, unknown function	-4.39178	-15.9981	9.85928e-24
PBANKA_120700	small subunit rRNA processing protein, putative	-3.70965	-13.5198	4.05179e-22
PBANKA_130900	RNA helicase, putative	-3.47322	-14.5518	4.27735e-19
PBANKA_031420	calcium dependent protein kinase 1	-3.94257	-12.1454	1.72041e-18
PBANKA_144020	conserved Plasmodium protein, unknown function	-3.68205	-15.8737	1.75881e-18
PBANKA_100640	conserved Plasmodium protein, unknown function	-2.92736	-9.40994	5.23757e-16
PBANKA_103020	conserved Plasmodium protein, unknown function	-3.06458	-14.5169	8.22641e-16
PBANKA_050620	conserved Plasmodium protein, unknown function	-2.87016	-12.4945	3.33713e-15
PBANKA_070340	conserved Plasmodium protein, unknown function	-2.78901	-12.2476	1.39372e-14
PBANKA_080150	conserved Plasmodium protein, unknown function	-3.31094	-16.4884	1.72015e-14
PBANKA_092440	splicing factor, putative	-2.66491	-13.5643	3.44777e-13
PBANKA_050120	up-regulated in infective sporozoites	-3.18094	-16.7105	5.19605e-13
PBANKA_041240	zinc finger protein, putative	-2.64588	-13.7668	6.12819e-13
PBANKA_092190	conserved Plasmodium protein, unknown function	-2.57053	-11.5609	6.74308e-13
PBANKA_132800	serine/threonine protein phosphatase, putative	-2.8859	-16.1623	2.50233e-12
PBANKA_122790	conserved Plasmodium protein, unknown function	-2.34187	-12.9774	6.50143e-11
PBANKA_132760	conserved Plasmodium protein, unknown function	-2.75585	-16.4986	7.98612e-11
PBANKA_030490	serine repeat antigen 3	-2.43713	-15.0959	1.53374e-10
PBANKA_112980	conserved Plasmodium protein, unknown function	-2.25818	-11.2726	1.58968e-10
PBANKA_112640	transportin, putative	-2.30784	-14.3373	3.36784e-10
PBANKA_021490	Pb-fam-1 protein	-2.60125	-16.4188	3.50222e-10
PBANKA_131180	U3 snoRNA-associated small subunit rRNA processing protein, putative	-2.22265	-12.5593	3.90667e-10
PBANKA_100650	peptidase, M22 family, putative	-2.15776	-12.431	1.11473e-09
PBANKA_091470	conserved Plasmodium protein, unknown function	-2.68855	-16.9082	1.27809e-09
PBANKA_100680	40S ribosomal processing protein, putative	-2.1598	-13.3095	1.56604e-09
PBANKA_103080	conserved Plasmodium protein, unknown function	-3.85541	-19.0739	1.92086e-09
PBANKA_080690	conserved Plasmodium protein, unknown function	-2.82375	-17.3453	2.03199e-09
PBANKA_051580	conserved Plasmodium protein, unknown function	-2.18226	-14.3129	2.43639e-09
PBANKA_134580	conserved Plasmodium protein, unknown function	-2.07758	-11.3405	3.16633e-09
PBANKA_051210	conserved Plasmodium protein, unknown function	-2.10362	-13.1043	3.41167e-09
PBANKA_061880	DEAD box helicase, putative	-2.07791	-11.9982	3.60476e-09
PBANKA_121600	iron-sulfur cluster assembly accessory protein, putative	-2.10856	-13.5095	3.9445e-09
PBANKA_091880	RNA methyltransferase, putative	-2.1723	-14.6786	4.27877e-09
PBANKA_111290	conserved Plasmodium protein, unknown function	-2.09248	-13.8196	6.49114e-09
PBANKA_145770	conserved Plasmodium protein, unknown function	-2.01761	-7.88007	6.90897e-09
PBANKA_124370	conserved Plasmodium protein, unknown function	-2.05954	-14.1685	1.37416e-08
PBANKA_081860	ATP-dependent RNA helicase, putative	-2.29156	-16.211	1.37597e-08
PBANKA_112930	microtubule-associated protein ytm1 homologue, putative	-2.14224	-15.5363	2.43395e-08
PBANKA_030430	adenylosuccinate lyase, putative	-2.01798	-14.2602	2.5518e-08
PBANKA_124030	conserved Plasmodium protein, unknown function	-2.5304	-17.2718	2.9091e-08
PBANKA_144340	conserved Plasmodium protein, unknown function	-1.93055	-11.3645	3.2057e-08
PBANKA_081110	helicase, putative	-2.0819	-15.2631	3.22086e-08
PBANKA_103770	mitochondrial ribosomal protein L16 precursor, putative	-2.19646	-16.017	3.65915e-08
PBANKA_083240	conserved Plasmodium protein, unknown function	-1.9449	-13.2858	4.24807e-08
PBANKA_122350	RNA helicase, putative	-1.92422	-12.829	4.87362e-08
PBANKA_060340	conserved Plasmodium protein, unknown function	-1.87394	-11.3346	7.48167e-08
PBANKA_102750	RNA polymerase small subunit, putative	-2.08452	-15.6761	7.66614e-08
PBANKA_010090	ATP dependent RNA helicase, putative	-1.88667	-12.6256	7.96171e-08
PBANKA_103790	conserved Plasmodium protein, unknown function	-2.12921	-16.005	8.45218e-08
PBANKA_131560	ribosome biogenesis protein tsr1, putative	-1.89419	-13.1895	8.6238e-08
PBANKA_103510	fibrillarin, putative	-1.85859	-12.3952	1.13338e-07
PBANKA_081060	exoribonuclease, putative	-1.86621	-13.5548	1.48526e-07
PBANKA_010970	SWI/SNF-related matrix-associated actin- dependent regulator of chromatin	-1.88492	-14.0797	1.63123e-07
PBANKA_100270	ATP-dependent RNA helicase, putative	-1.87006	-13.8317	1.63298e-07
PBANKA_020660	asparagine and aspartate rich protein 2, putative	-1.83519	-13.0598	1.93781e-07
PBANKA_101700	CorA-like Mg2+ transporter protein, putative	-1.80626	-10.9095	1.95758e-07
PBANKA_123320	cyclin, putative	-1.80302	-10.7152	2.03311e-07
PBANKA_130400	conserved Plasmodium protein, unknown function	-1.80589	-11.5798	2.11254e-07
PBANKA_112340	anaphase-promoting complex subunit, putative	-2.29166	-17.0518	2.91915e-07
PBANKA_080460	AAA family ATPase, putative	-1.84705	-14.1917	3.05802e-07
PBANKA_060960	heat shock protein 20, putative	-1.76654	-9.64029	3.2622e-07
PBANKA_101520	diphthamide synthesis protein, putative	-1.76599	-9.73212	3.30024e-07
PBANKA_136140	conserved Plasmodium protein, unknown function	1.86213	-14.329	3.4805e-07
PBANKA_123460	conserved Plasmodium protein, unknown function	-1.75075	-9.9259	4.13351e-07
PBANKA_122460	conserved Plasmodium protein, unknown function	-1.7372	-10.7363	5.25913e-07
PBANKA_140780	U4/U6 small nuclear ribonuclear protein, putative	-1.82578	-15.0719	7.91523e-07
PBANKA_051260	conserved Plasmodium protein, unknown function	-1.73977	-13.3709	8.24645e-07
PBANKA_093920	nucleolar rRNA processing protein, putative	-1.72352	-13.0907	9.28954e-07
PBANKA_140670	carbamoyl phosphate synthetase, putative	-1.71499	-12.7702	9.47887e-07
PBANKA_091600	conserved Plasmodium protein, unknown function	-1.69298	-10.1496	9.49645e-07
PBANKA_113530	conserved Plasmodium protein, unknown function	-1.77948	-14.5719	9.76646e-07
PBANKA_145230	conserved Plasmodium protein, unknown function	-1.72759	-13.4641	1.01254e-06
PBANKA_113090	methyltransferase, putative	-1.68831	-10.5115	1.02705e-06
PBANKA_123930	conserved Plasmodium protein, unknown function	-2.21225	-17.1958	1.04599e-06
PBANKA_060590	conserved Plasmodium protein, unknown function	-1.82022	-15.1743	1.07361e-06
PBANKA_020550	conserved Plasmodium protein, unknown function	-2.07572	-16.7968	1.18277e-06
PBANKA_121590	conserved Plasmodium protein, unknown function	-2.07236	-16.8744	1.39196e-06
PBANKA_130890	histidine -- tRNA ligase, putative	-1.73481	-14.4576	1.55655e-06
PBANKA_122970	conserved Plasmodium protein, unknown function	-1.69772	-13.7486	1.749e-06
PBANKA_112970	DEAD/DEAH box ATP-dependent RNA helicase, putative	-1.64911	-11.5423	1.92233e-06
PBANKA_041150	conserved Plasmodium protein, unknown function	1.76469	-15.1378	1.9292e-06
PBANKA_134720	nucleotidyltransferase, putative	-1.63979	-10.091	1.97051e-06
PBANKA_041260	conserved Plasmodium protein, unknown function	-1.94414	-16.5655	2.08909e-06
PBANKA_081080	conserved Plasmodium protein, unknown function	1.6992	-14.2431	2.3006e-06
PBANKA_101350	cytosolic preribosomal GTPase, putative	-1.65152	-12.9615	2.36198e-06
PBANKA_134950	conserved Plasmodium protein, unknown function	-1.67391	-13.7165	2.39145e-06
PBANKA_103780	secreted ookinete adhesive protein	-1.61854	-5.95087	2.50068e-06
PBANKA_114550	conserved Plasmodium protein, unknown function	-1.78768	-15.5417	2.57199e-06
PBANKA_030530	small ribosomal subunit assembling protein, putative	-1.64765	-13.0877	2.57231e-06
PBANKA_060660	conserved Plasmodium protein, unknown function	-1.67196	-13.9325	2.69002e-06
PBANKA_141930	conserved Plasmodium protein, unknown function	1.6198	-11.6378	2.82983e-06
PBANKA_130020	BIR protein	31.3304	-34.3509	3.31131e-06
PBANKA_051320	conserved Plasmodium protein, unknown function	-1.64488	-13.735	3.50728e-06
PBANKA_090150	conserved Plasmodium protein, unknown function	1.83943	-16.2406	3.55653e-06
PBANKA_081780	conserved Plasmodium protein, unknown function	1.80475	-16.1168	4.50277e-06
PBANKA_142320	ATPase, putative	-1.61613	-13.5283	4.53297e-06
PBANKA_030420	transcription factor, putative	-1.66961	-14.8554	5.10752e-06
PBANKA_020170	conserved Plasmodium protein, unknown function	-1.56878	-10.3847	5.19888e-06
PBANKA_111920	conserved Plasmodium protein, unknown function	-1.55774	-7.53021	5.6844e-06
PBANKA_070190	GPI-anchored micronemal antigen, putative	-1.54861	-9.14786	6.52474e-06
PBANKA_020950	ATP dependent RNA helicase, putative	-1.55501	-12.0462	7.07752e-06
PBANKA_101900	conserved Plasmodium protein, unknown function	-1.57113	-13.4554	8.02787e-06
PBANKA_114330	conserved Plasmodium protein, unknown function	-1.55176	-12.6366	8.2524e-06
PBANKA_124320	conserved Plasmodium protein, unknown function	-1.55005	-12.6606	8.53765e-06
PBANKA_060050	XPA binding protein 1, putative	-1.57324	-13.7072	8.73939e-06
PBANKA_133900	vacuolar protein sorting protein 52, putative	-1.56037	-13.5015	9.09089e-06
PBANKA_131570	rhoptry neck protein 2	-1.7949	-16.3476	9.1989e-06
PBANKA_081230	conserved Plasmodium protein, unknown function	1.55203	-13.1937	9.77954e-06
PBANKA_102100	conserved Plasmodium protein, unknown function	-1.52892	-12.113	9.947e-06
PBANKA_103070	conserved Plasmodium protein, unknown function	-1.87977	-16.9765	1.04334e-05
PBANKA_080860	conserved Plasmodium protein, unknown function	-1.52289	-12.088	1.07928e-05
PBANKA_140630	fork head domain protein, putative	1.53672	-13.3412	1.09025e-05
PBANKA_121900	heat shock protein 90, putative	-1.52244	-12.2275	1.11252e-05
PBANKA_111440	kinase, putative	-1.53875	-13.2623	1.13738e-05
PBANKA_090310	nucleolar preribosomal assembly protein, putative	-1.60032	-14.7994	1.15111e-05
PBANKA_031060	conserved protein, unknown function	-1.5094	-10.7583	1.15225e-05
PBANKA_031300	conserved Plasmodium protein, unknown function	-1.52606	-13.1439	1.2425e-05
PBANKA_141990	nucleotide phosphodiesterase, putative	1.55846	-14.4217	1.31176e-05
PBANKA_090080	reticulocyte binding protein, putative	3.0371	-19.391	1.32624e-05
PBANKA_041290	CSP and TRAP-related protein	-1.49044	-6.30062	1.35588e-05
PBANKA_123700	S-adenosylmethionine-dependent methyltransferase, putative	-1.50736	-12.5084	1.40696e-05
PBANKA_040620	conserved Plasmodium protein, unknown function	-1.53469	-13.7997	1.43977e-05
PBANKA_141770	conserved Plasmodium protein, unknown function	3.68709	-19.5977	1.48957e-05
PBANKA_133010	large ribosomal subunit assembling protein, putative	-1.49253	-11.9526	1.57995e-05
PBANKA_091480	conserved Plasmodium protein, unknown function	-3.01182	-19.4971	1.83781e-05
PBANKA_144780	conserved Plasmodium protein, unknown function	-1.49147	-12.9947	1.86817e-05
PBANKA_081380	conserved Plasmodium protein, unknown function	-1.50322	-13.5064	1.87271e-05
PBANKA_130500	conserved Plasmodium protein, unknown function	-1.47517	-11.7454	1.89451e-05
PBANKA_090430	conserved Plasmodium protein, unknown function	1.66534	-15.6699	2.13423e-05
PBANKA_113660	conserved Plasmodium protein, unknown function	1.62331	-15.968	2.37128e-05
PBANKA_146450	DEAD/DEAH helicase, putative	-1.48656	-13.7194	2.43237e-05
PBANKA_103740	conserved Plasmodium protein, unknown function	-1.46494	-13.0767	2.68499e-05
PBANKA_100810	GTPase, putative	-1.48229	-13.9028	2.73317e-05
PBANKA_140830	conserved Plasmodium protein, unknown function	2.74454	-19.1701	2.76366e-05
PBANKA_100220	p36 protein	-1.56036	-15.3255	2.81392e-05
PBANKA_123920	cytosolic preribosomal GTP-binding protein, putative	-1.51714	-14.6781	2.9178e-05
PBANKA_113440	conserved Plasmodium protein, unknown function	-1.434	-11.843	3.19705e-05
PBANKA_030150	nucleolar preribosomal assembly protein, putative	-1.4504	-13.1405	3.2058e-05
PBANKA_122480	conserved Plasmodium protein, unknown function	-1.57391	-15.5855	3.39105e-05
PBANKA_051310	conserved Plasmodium protein, unknown function	-1.43624	-12.5755	3.40674e-05
PBANKA_134280	nicotinic acid mononucleotide adenyltransferase	-1.48927	-14.7165	3.91026e-05
PBANKA_124700	Pb-fam protein	-3.75024	-20.1265	3.97989e-05
PBANKA_080760	40S ribosomal protein S11, putative	-1.41571	-11.9151	4.00116e-05
PBANKA_133000	conserved Plasmodium protein, unknwon function	-1.68862	-16.6356	4.05238e-05
PBANKA_143680	conserved Plasmodium protein, unknown function	1.62783	-15.9446	4.06208e-05
PBANKA_100510	mitochondrial carrier protein, putative	-1.48165	-14.6886	4.40822e-05
PBANKA_111670	alpha adaptin-like protein, putative, fragment	-1.42821	-13.2831	4.44084e-05
PBANKA_122630	conserved Plasmodium protein, unknown function	-1.41552	-12.763	4.50899e-05
PBANKA_122550	conserved Plasmodium protein, unknown function	-1.40084	-11.3113	4.5946e-05
PBANKA_111760	conserved Plasmodium protein, unknown function	-1.40262	-12.1069	4.83655e-05
PBANKA_051690	S-adenosylmethionine decarboxylase, putative	-1.39107	-10.35	4.90076e-05
PBANKA_131340	conserved Plasmodium protein, unknown function	-1.40978	-13.237	5.25771e-05
PBANKA_130080	cysteine repeat modular protein 4	1.47854	-14.9096	5.41186e-05
PBANKA_090550	conserved Plasmodium protein, unknown function	-1.42045	-13.8368	5.43731e-05
PBANKA_132320	conserved Plasmodium protein, unknown function	1.41748	-13.4856	5.52276e-05
PBANKA_092900	tRNA m(1)G methyltransferase, putative	-1.3855	-11.646	5.62106e-05
PBANKA_134990	conserved Plasmodium protein, unknown function	-1.40628	-13.395	5.81272e-05
PBANKA_080630	P-type ATPase, putative	1.48006	-15.1398	6.07138e-05
PBANKA_041560	conserved Plasmodium protein, unknown function	-1.43365	-14.4981	6.15681e-05
PBANKA_134490	conserved Plasmodium protein, unknown function	-1.41181	-13.9089	6.44452e-05
PBANKA_134200	Qa-SNARE protein, putative	-1.36086	-9.62617	6.90908e-05
PBANKA_062260	conserved Plasmodium protein, unknown function	-1.37182	-12.318	7.12862e-05
PBANKA_146280	apicoplast dimethyladenosine synthase, putative	-1.37444	-12.7127	7.25737e-05
PBANKA_094110	conserved Plasmodium protein, unknown function	-1.35874	-10.6192	7.30628e-05
PBANKA_132510	conserved Plasmodium protein, unknown function	1.41437	-14.4508	7.50067e-05
PBANKA_134670	60S ribosomal protein L23, putative	-1.36263	-12.0687	7.68208e-05
PBANKA_120070	conserved Plasmodium protein, unknown function	-1.35533	-11.0109	7.7329e-05
PBANKA_114040	exosome complex exonuclease, putative	1.52507	-15.6207	8.21153e-05
PBANKA_100250	conserved Plasmodium protein, unknown function	1.40043	-14.2196	8.40465e-05
PBANKA_050490	conserved Plasmodium protein, unknown function	-1.38413	-13.7754	8.41367e-05
PBANKA_062300	Plasmodium exported protein, unknown function	-1.53593	-16.1458	8.55869e-05
PBANKA_101870	conserved Plasmodium protein, unknown function	-1.42274	-14.8116	8.56507e-05
PBANKA_083160	conserved Plasmodium protein, unknown function	1.72718	-17.4532	9.07712e-05
PBANKA_114560	conserved Plasmodium protein, unknown function	2.24571	-18.4574	9.26814e-05
PBANKA_052210	conserved Plasmodium protein, unknown function	-1.36144	-13.2804	9.34656e-05
PBANKA_020980	conserved Plasmodium protein, unknown function	-1.35369	-12.8337	9.36048e-05
PBANKA_061650	conserved Plasmodium protein, unknown function	-1.33672	-10.6759	9.45353e-05
PBANKA_131760	conserved Plasmodium protein, unknown function	-1.33796	-11.1621	9.51568e-05
PBANKA_130230	metacaspase-like protein	-1.68683	-17.0746	9.64634e-05
PBANKA_083170	NifU-like protein, putative	1.40698	-14.6231	9.79325e-05
PBANKA_113690	SUMO ligase, putative	1.52347	-16.3177	0.000103787
PBANKA_082060	pyridoxal 5'-phosphate dependent enzyme class III, putative	-1.36229	-13.7595	0.000107297
PBANKA_082560	splicing factor 3a, putative	-1.35125	-13.4698	0.000110497
PBANKA_114050	aldo-keto reductase, putative	1.3708	-14.1118	0.000113715
PBANKA_091770	conserved Plasmodium protein, unknown function	-1.33805	-12.91	0.000114778
PBANKA_092060	conserved Plasmodium protein, unknown function	-1.32873	-12.4536	0.000118051
PBANKA_082380	3-oxoacyl-(acyl-carrier protein) reductase, putative	1.34167	-13.367	0.00011806
PBANKA_112010	conserved Plasmodium protein, unknown function	1.32263	-11.5331	0.000118667
PBANKA_114000	conserved Plasmodium protein, unknown function	1.39071	-14.5082	0.000120035
PBANKA_131190	conserved Plasmodium protein, unknown function	-1.41181	-15.1279	0.000128602
PBANKA_103990	conserved Plasmodium protein, unknown function	3.71436	-20.6972	0.000129694
PBANKA_111010	topoisomerase I, putative	1.36584	-14.5632	0.000136883
PBANKA_060850	SNARE protein, putative	-1.33445	-13.4535	0.000137275
PBANKA_091200	conserved Plasmodium protein, unknown function	-1.31031	-11.932	0.000137961
PBANKA_020830	transporter, putative	1.41757	-14.7934	0.000141763
PBANKA_122270	conserved Plasmodium protein, unknown function	-1.29632	-10.9339	0.000151916
PBANKA_051630	DER1-like protein, putative	1.43254	-15.6598	0.00015897
PBANKA_082500	conserved Plasmodium protein, unknown function	-1.29082	-10.5169	0.000159242
PBANKA_083080	leucine-rich repeat protein 8, putative	-1.29689	-11.8859	0.000159936
PBANKA_142430	conserved Plasmodium protein, unknown function	-1.28695	-8.57502	0.000160898
PBANKA_092990	heat shock protein 90, putative	-1.30805	-13.0089	0.000164641
PBANKA_051330	conserved Plasmodium protein, unknown function	-1.30633	-13.2671	0.000172456
PBANKA_080770	kinesin-related protein, putative	-1.29385	-12.3054	0.000173898
PBANKA_030400	conserved Plasmodium protein, unknown function	-1.35649	-14.7361	0.000181185
PBANKA_052190	conserved Plasmodium protein, unknown function	-1.30345	-13.4453	0.00018439
PBANKA_122890	von willebrand factor a-domain-related protein	-1.27427	-7.55166	0.000184502
PBANKA_145690	translation initiation factor SUI1, putative	-1.27547	-10.9162	0.000193127
PBANKA_080610	conserved Plasmodium protein, unknown function	-1.31715	-14.0386	0.000196424
PBANKA_130970	helicase, putative	-1.27013	-9.91152	0.000198249
PBANKA_041140	conserved Plasmodium protein, unknown function	1.35585	-15.3762	0.000198925
PBANKA_146100	conserved Plasmodium protein, unknown function	-1.26978	-10.8793	0.000205663
PBANKA_111660	alpha adaptin-like protein, putative, fragment	-1.82535	-17.921	0.000206051
PBANKA_093130	dipeptidyl aminopeptidase, putative	-1.2647	-10.1799	0.000212485
PBANKA_133280	biotin carboxylase subunit of acetyl CoA carboxylase, putative	1.28819	-12.9042	0.000213269
PBANKA_070370	RNA helicase, putative	-1.26604	-11.2295	0.000218056
PBANKA_031500	apicoplast RNA methyltransferase precursor, putative	-1.50479	-16.5491	0.000221568
PBANKA_030540	conserved Plasmodium protein, unknown function	-1.29292	-13.7355	0.000230378
PBANKA_144030	conserved Plasmodium protein, unknown function	-1.3035	-14.2016	0.000233846
PBANKA_101740	selenoprotein, putative	1.44947	-16.1532	0.000241267
PBANKA_143490	phosphatidylethanolamine-binding protein, putative	1.29801	-14.0777	0.000243117
PBANKA_083070	procollagen lysine 5-dioxygenase, putative	-1.38988	-15.8688	0.000262291
PBANKA_081650	conserved Plasmodium protein, unknown function	-1.24634	-10.9941	0.000265899
PBANKA_122130	conserved Plasmodium protein, unknown function	-1.25225	-11.9979	0.000267201
PBANKA_021440	transcription factor with AP2 domain(s), putative	1.27508	-13.6266	0.000267958
PBANKA_110880	conserved Plasmodium protein, unknown function	-1.30982	-14.5743	0.000268932
PBANKA_070350	conserved Plasmodium protein, unknown function	-1.28527	-13.9802	0.000270141
PBANKA_130390	conserved Plasmodium protein, unknown function	1.2512	-12.2422	0.000272754
PBANKA_052220	conserved Plasmodium protein, unknown function	1.46826	-16.4014	0.000279203
PBANKA_083270	conserved Plasmodium protein, unknown function	-1.29125	-14.2967	0.000286444
PBANKA_092530	conserved Plasmodium protein, unknown function	-1.2448	-11.9479	0.000286893
PBANKA_124580	conserved Plasmodium protein, unknown function	-1.28998	-14.5519	0.000303017
PBANKA_144600	conserved Plasmodium protein, unknown function	1.65502	-17.3504	0.000303057
PBANKA_103640	BOP1-like protein, putative	-1.2316	-10.1752	0.000306668
PBANKA_060460	conserved protein, unknown function	-1.23507	-11.7512	0.000315031
PBANKA_121810	oocyst capsule protein	-1.22485	-6.2378	0.000318916
PBANKA_090520	conserved Plasmodium protein, unknown function	-1.23306	-11.9449	0.000326482
PBANKA_124150	conserved Plasmodium protein, unknown function	-1.22669	-10.7474	0.00032752
PBANKA_141590	conserved Plasmodium protein, unknown function	1.74895	-18.297	0.000332571
PBANKA_121150	U3 snoRNA-associated small subunit rRNA processing protein, putative	-1.24878	-13.4596	0.000338332
PBANKA_102990	AAA family ATPase, putative	-1.79875	-18.1043	0.00036042
PBANKA_124230	heat shock-related protein; 58 kDa phosphoprotein	-1.22566	-12.0453	0.000362259
PBANKA_120520	conserved Plasmodium protein, unknown function	1.24067	-13.3758	0.000366732
PBANKA_092300	DNA-dependent RNA polymerase, putative	-1.21511	-10.7112	0.000372237
PBANKA_140850	mitochondrial ATP synthase delta subunit, putative	1.25005	-14.0918	0.0003787
PBANKA_080040	conserved Plasmodium protein, unknown function	-1.25444	-13.9954	0.000379532
PBANKA_010980	conserved Plasmodium protein, unknown function	1.27446	-14.8155	0.000399329
PBANKA_100670	pre-mRNA splicing factor, putative	-1.22294	-12.8658	0.000404623
PBANKA_132080	conserved Plasmodium protein, unknown function	-1.20506	-10.708	0.00041574
PBANKA_040260	inner membrane complex protein 1a	1.23219	-13.8544	0.000426127
PBANKA_091090	conserved Plasmodium protein, unknown function	1.31087	-15.1334	0.000434992
PBANKA_124500	XAP-5 DNA binding protein, putative	-1.27115	-14.7975	0.000438215
PBANKA_143430	conserved Plasmodium protein, unknown function	1.24058	-14.2724	0.000438553
PBANKA_131940	conserved Plasmodium protein, unknown function	1.21185	-12.4783	0.000438921
PBANKA_031190	RING zinc finger protein, putative	-1.20475	-12.083	0.000450193
PBANKA_144150	conserved Plasmodium protein, unknown function	-1.20767	-12.3514	0.000450942
PBANKA_061510	queuine tRNA-ribosyltransferase, putative	-1.20794	-12.6149	0.000451609
PBANKA_071110	conserved Plasmodium protein, unknown function	-1.20368	-12.0962	0.000452883
PBANKA_100870	conserved Plasmodium protein, unknown function	1.22769	-13.7133	0.000460686
PBANKA_103490	pre-mRNA splicing factor, putative	-1.2095	-12.8043	0.000468428
PBANKA_111240	orotate phosphoribosyltransferase, putative	-1.30365	-15.4723	0.000475932
PBANKA_140680	40S ribosomal protein S27, putative	-1.26234	-14.8937	0.000478893
PBANKA_113580	conserved Plasmodium protein, unknown function	1.24186	-14.1915	0.000483952
PBANKA_041220	conserved Plasmodium protein, unknown function	-1.24723	-14.5625	0.00049197
PBANKA_041690	prefoldin subunit, putative	-1.74575	-17.9586	0.000505187
PBANKA_144710	conserved Plasmodium protein, unknown function	-1.2027	-12.9517	0.000506766
PBANKA_010420	calcium-binding protein, putative	-1.25261	-14.5638	0.000516818
PBANKA_122780	conserved Plasmodium protein, unknown function	-1.1852	-11.1623	0.000524103
PBANKA_011200	syntaxin binding protein, putative	-1.1874	-11.6392	0.000526296
PBANKA_136100	step II splicing factor, putative	-1.19452	-12.7862	0.000540321
PBANKA_060350	conserved Plasmodium protein, unknown function	-1.19356	-12.797	0.000546189
PBANKA_103090	GTP-binding protein, putative	1.79919	-17.6691	0.000546588
PBANKA_141180	DEAD box helicase, putative	1.23501	-15.507	0.000553864
PBANKA_072020	conserved Plasmodium protein, unknown function	-1.19731	-13.2102	0.000561202
PBANKA_100830	conserved Plasmodium protein, unknown function	1.37546	-16.2381	0.000570813
PBANKA_040310	1-cys-glutaredoxin-like protein-1, putative	-1.18097	-11.8563	0.000571235
PBANKA_101710	DNA mismatch repair protein, putative	-1.20197	-13.4739	0.000571544
PBANKA_081630	conserved Plasmodium protein, unknown function	-1.20492	-13.6734	0.000578466
PBANKA_072080	conserved Plasmodium protein, unknwon function	-1.19205	-13.0515	0.000581846
PBANKA_121490	conserved Plasmodium protein, unknown function	-1.18087	-12.1729	0.000586339
PBANKA_111270	conserved Plasmodium protein, unknown function	1.18417	-12.6803	0.000588675
PBANKA_145520	DEAD/DEAH helicase, putative	-1.19021	-13.0953	0.000595468
PBANKA_081970	dihydrouridine synthase, putative	-1.17517	-11.8765	0.000600856
PBANKA_143280	snoRNA-associated small subunit rRNA processing protein, putative	-1.1698	-11.0369	0.000613078
PBANKA_092890	conserved protein, unknown function	-1.20953	-14.0871	0.000618468
PBANKA_020210	conserved Plasmodium protein, unknown function	1.99358	-18.0439	0.00064282
PBANKA_040340	conserved Plasmodium protein, unknown function	-1.20818	-14.2265	0.000643908
PBANKA_010200	bcs1-like protein, putative	1.18044	-13.3382	0.000659829
PBANKA_103400	conserved Plasmodium protein, unknown function	-1.1894	-13.7425	0.000663974
PBANKA_082610	prolyl-t-RNA synthase, putative	-1.33891	-16.308	0.00067005
PBANKA_122470	AAA family ATPase, putative	-1.17982	-13.3778	0.000678635
PBANKA_010580	conserved Plasmodium protein, unknown function	1.17065	-12.8779	0.000690928
PBANKA_122330	GTPase, Rab18, putative	-1.19117	-13.8448	0.000704082
PBANKA_092580	conserved Plasmodium protein, unknown function	1.26644	-15.1979	0.00071364
PBANKA_140790	HORMA domain protein, putative	-1.24458	-15.2827	0.000764323
PBANKA_132750	conserved Plasmodium protein, unknown function	-1.36532	-16.5936	0.000764618
PBANKA_145800	zinc finger protein, putative	-1.17491	-13.6839	0.000770978
PBANKA_050140	conserved Plasmodium protein, unknown function	1.23825	-15.7208	0.000786815
PBANKA_112250	conserved Plasmodium protein, unknown function	-1.15319	-12.6569	0.000810887
PBANKA_110400	ATP-dependent helicase, putative	-1.17521	-13.9883	0.00082227
PBANKA_071950	conserved Plasmodium protein, unknown function	-1.14002	-10.738	0.000823137
PBANKA_135450	60S ribosomal protein L18-2, putative	-1.14051	-11.2524	0.000835328
PBANKA_120060	Plasmodium exported protein, unknown function	-1.38688	-16.9178	0.000841679
PBANKA_146270	conserved Plasmodium protein, unknown function	-1.14587	-12.1938	0.000846848
PBANKA_132660	conserved Plasmodium protein, unknown function	-1.16956	-13.8651	0.000849481
PBANKA_070850	conserved Plasmodium protein, unknown function	-1.15342	-13.0628	0.000858536
PBANKA_120770	zinc finger protein, putative	-1.22103	-15.1924	0.000863232
PBANKA_146440	conserved Plasmodium protein, unknown function, fragment	-1.46469	-17.1393	0.000879402
PBANKA_140400	conserved Plasmodium protein, unknown function	1.5723	-17.1683	0.000879402
PBANKA_121290	conserved Plasmodium protein, unknown function	-1.14113	-12.2422	0.000879488
PBANKA_101850	transcription factor 3b, putative	-1.14161	-12.195	0.000880605
PBANKA_130490	conserved Plasmodium protein, unknown function	-1.36288	-16.624	0.000892153
PBANKA_071320	conserved Plasmodium protein, unknown function	-1.12876	-9.73786	0.000905225
PBANKA_133320	conserved Plasmodium protein, unknown function	1.32275	-16.7598	0.000919031
PBANKA_122420	DnaJ protein, putative	-1.13895	-12.5951	0.000944454
PBANKA_102460	liver specific protein 1	1.54928	-17.3585	0.00094946
PBANKA_062340	Pb-fam-1 protein	-1.23915	-15.6363	0.000959048
PBANKA_111990	DnaJ protein, putative	-1.15421	-13.7683	0.000967899
PBANKA_020180	TatD-like deoxyribonuclease, putative	-1.16591	-14.2887	0.000979229
PBANKA_040220	plasmoredoxin	1.17755	-14.2619	0.000979969
PBANKA_123670	conserved Plasmodium protein, unknown function	-1.16783	-14.254	0.000983308
PBANKA_093660	conserved Plasmodium protein, unknown function	-1.12252	-10.6911	0.000985803
PBANKA_142080	conserved Plasmodium protein, unknown function	-1.13033	-12.5839	0.0010124
PBANKA_080050	chitinase	-1.11513	-4.36371	0.00101849
PBANKA_093780	U3/U14 snoRNA-associated small subunit rRNA processing protein, putative	-1.12046	-11.1591	0.00101868
PBANKA_050540	conserved Plasmodium protein, unknown function	-1.12127	-11.4003	0.00102278
PBANKA_050820	conserved Plasmodium protein, unknown function	-1.17038	-14.5641	0.00103478
PBANKA_101960	conserved Plasmodium protein, unknown function	-1.11598	-10.248	0.00104064
PBANKA_142050	conserved Plasmodium protein, unknown function	1.12235	-11.8293	0.00105042
PBANKA_094330	actin-related protein, putative	1.21805	-15.3878	0.00105593
PBANKA_103560	ATP-dependent Clp protease, putative	-1.39224	-17.0202	0.00108178
PBANKA_070570	conserved Plasmodium protein, unknown function	-1.15937	-14.3474	0.00108485
PBANKA_082850	serine/threonine protein phosphatase, putative	1.14092	-13.4509	0.00108943
PBANKA_100170	conserved Plasmodium protein, unknown function	1.16947	-14.7245	0.00109748
PBANKA_060980	minichromosome maintenance protein, putative	1.20823	-15.6372	0.00109925
PBANKA_135070	tryptophan - tRNA ligase, putative	-1.18846	-15.1702	0.0011455
PBANKA_061830	Ham1-like protein, putative	-1.20747	-15.5265	0.00114612
PBANKA_146480	conserved Plasmodium protein, unknown function	-1.13034	-13.4929	0.00116194
PBANKA_071450	conserved Plasmodium protein, unknown function	-1.11306	-12.2037	0.00117409
PBANKA_113480	zinc finger protein, putative	-1.21076	-15.6278	0.00117943
PBANKA_103630	RNA-binding protein, putative	-1.1042	-10.6792	0.00118225
PBANKA_141390	conserved Plasmodium protein, unknown function	-1.11291	-12.4374	0.0012086
PBANKA_102040	GTPase, putative	-1.1138	-12.7427	0.00122924
PBANKA_101600	conserved Plasmodium protein, unknown function	-1.13614	-14.0632	0.00124238
PBANKA_092640	serine/threonine protein kinase, puative	1.40912	-17.872	0.00124412
PBANKA_011120	nucleolar GTP-binding protein 1, putative	-1.10181	-11.7794	0.00127347
PBANKA_145410	cell division protein FtsH, putative	-1.18543	-15.2607	0.00129799
PBANKA_144750	conserved Plasmodium protein, unknown function	1.96591	-18.8144	0.00130227
PBANKA_060170	conserved Plasmodium protein, unknown function	-1.10326	-12.6056	0.00133193
PBANKA_071270	conserved Plasmodium protein, unknown function	1.10014	-12.0017	0.00134564
PBANKA_041480	arginase, putative	-1.10822	-13.1127	0.00136309
PBANKA_020410	N-terminal acetyltransferase, putative	-1.09472	-12.4138	0.00142628
PBANKA_123540	conserved Plasmodium protein, unknown function	-1.18416	-15.4784	0.00147781
PBANKA_122250	plasmepsin X	-1.07944	-9.78387	0.0014895
PBANKA_131100	conserved Plasmodium protein, unknown function	-1.09482	-12.8462	0.00148991
PBANKA_121300	transcriptional activator ADA2, putative	-1.09963	-13.1269	0.0014976
PBANKA_010100	MYND finger protein, putative	-1.40685	-17.4942	0.00149803
PBANKA_120850	conserved Plasmodium protein, unknown function	1.27558	-17.3756	0.00149803
PBANKA_101830	dynein-associated protein, putative	1.16095	-15.274	0.00150249
PBANKA_010160	conserved Plasmodium protein, unknown function	-1.23486	-16.0599	0.00150394
PBANKA_040240	IBR domain protein, putative	1.21489	-15.6099	0.00151911
PBANKA_130660	conserved Plasmodium protein, unknown function	1.09671	-13.2847	0.00152135
PBANKA_062250	exonuclease I, putative	-1.08767	-12.3476	0.00152837
PBANKA_145220	conserved Plasmodium protein, unknown function	-1.08355	-12.0263	0.00155226
PBANKA_111250	conserved Plasmodium protein, unknown function	-1.0869	-12.4609	0.00155392
PBANKA_071120	conserved Plasmodium protein, unknown function	-1.08192	-11.9429	0.00155721
PBANKA_081620	conserved Plasmodium protein, unknown function	-1.09644	-13.3238	0.00155769
PBANKA_083220	conserved Plasmodium protein, unknown function	-1.07633	-10.8718	0.00157571
PBANKA_061620	conserved Plasmodium protein, unknown function	-1.07502	-10.6093	0.0015824
PBANKA_072260	Plasmodium exported protein, unknown function	1.74468	-18.4932	0.00161218
PBANKA_040350	elongation factor (EF-TS), putative	-1.10169	-13.7586	0.00166322
PBANKA_070500	conserved Plasmodium protein, unknown function	1.17624	-15.8183	0.00167439
PBANKA_101420	conserved Plasmodium protein, unknown function	-1.15674	-15.1918	0.00168652
PBANKA_110670	60S ribosomal protein L4, putative	-1.07134	-11.4889	0.00169511
PBANKA_102480	conserved Plasmodium protein, unknown function	1.07132	-12.1213	0.00169828
PBANKA_050700	GcpE protein, putative	1.15865	-14.9748	0.00173133
PBANKA_145830	kinesin-like protein	1.06867	-11.3792	0.00173605
PBANKA_136310	conserved Plasmodium protein, unknown function	-1.06767	-11.5163	0.00175314
PBANKA_052350	clathrin assembly protein, putative	1.63974	-17.5002	0.00178613
PBANKA_062090	conserved Plasmodium protein, unknown function	-1.06223	-10.8241	0.00180339
PBANKA_134100	conserved Plasmodium protein, unknown function	1.09086	-13.7815	0.00184576
PBANKA_100370	conserved Plasmodium protein, unknown function	-1.063	-11.9815	0.00188533
PBANKA_112610	mitochondrial import inner membrane translocase subunit, putative	1.14556	-15.2724	0.00189658
PBANKA_142470	conserved Plasmodium protein, unknown function	-1.37623	-17.2735	0.00190455
PBANKA_113100	V-type ATPase, putative	-1.06496	-12.5441	0.0019317
PBANKA_021350	BRIX protein, putative	-1.06154	-12.1514	0.00193217
PBANKA_060890	conserved Plasmodium protein, unknown function	1.11823	-14.5959	0.00193313
PBANKA_011210	transcription factor with AP2 domain(s), putative	1.12057	-14.5775	0.00194662
PBANKA_061340	mitochondrial ribosomal protein S12 precursor, putative	-1.06326	-12.5511	0.00196366
PBANKA_111000	conserved Plasmodium protein, unknown function	1.05645	-11.6911	0.00198177
PBANKA_081530	met-10+ like protein, putative	-1.0599	-12.128	0.00198359
PBANKA_120290	conserved Plasmodium protein, unknown function	1.14629	-15.4918	0.00198858
PBANKA_070330	conserved Plasmodium protein, unknown function	-1.06246	-12.7086	0.00200462
PBANKA_146110	RNA-binding protein, putative	-1.05258	-11.2227	0.00201423
PBANKA_113120	60S ribosomal protein L7-2, putative	-1.08334	-13.9053	0.00202364
PBANKA_103000	deoxyhypusine synthase, putative	-2.98525	-20.5105	0.00205778
PBANKA_090680	conserved Plasmodium protein, unknown function	-1.0686	-13.3991	0.00206746
PBANKA_135910	MOG1 homologue, putative	-1.14513	-15.6332	0.00209524
PBANKA_146290	rRNA-processing protein, putative	-1.05329	-12.0756	0.00209879
PBANKA_123830	conserved Plasmodium protein, unknown function	1.21296	-16.1523	0.00213085
PBANKA_091530	conserved Plasmodium protein, unknown function	-1.0542	-12.5027	0.00214151
PBANKA_060390	conserved Plasmodium protein, unknown function	-1.04523	-10.979	0.00214238
PBANKA_070250	leucine - tRNA ligase, putative	-1.04191	-10.3558	0.00216897
PBANKA_101530	rRNA (adenosine-2'-O-)-methyltransferase, putative	-1.05101	-12.2943	0.0021761
PBANKA_040250	conserved Plasmodium protein, unknown function	1.06991	-13.5857	0.00218112
PBANKA_132030	mitochondrial ribosomal protein L28 precursor, putative	1.52857	-17.9588	0.00219489
PBANKA_133910	conserved Plasmodium protein, unknown function	-1.07545	-13.9351	0.00220199
PBANKA_091020	protein phosphatase 2C, putative	1.04246	-11.1861	0.0022152
PBANKA_133240	phosphoesterase, putative	1.0645	-13.6053	0.00222371
PBANKA_135970	Pfs47 homologue, putative	1.08032	-14.2736	0.00225553
PBANKA_041850	Plasmodium exported protein, unknown function, fragment	-2.02566	-19.1834	0.00225605
PBANKA_081020	conserved Plasmodium protein, unknown function	-1.03589	-8.75792	0.00225834
PBANKA_132370	conserved Plasmodium protein, unknown function	-1.15961	-15.7115	0.002259
PBANKA_060800	porphobilinogen deaminase, putative	-1.04085	-11.428	0.00226021
PBANKA_071790	RNA-binding protein, putative	-1.04577	-12.1706	0.00226451
PBANKA_114090	mitochondrial ribosomal protein S17 precursor, putative	1.054	-13.4674	0.00229449
PBANKA_133520	pre-mRNA-splicing factor, putative	-1.07533	-14.2597	0.0023079
PBANKA_113110	adenylosuccinate synthetase, putative	-1.04022	-12.0569	0.00236233
PBANKA_120540	rhoGAP GTPase, putative	-1.03635	-11.6709	0.00241271
PBANKA_090820	conserved Plasmodium protein, unknown function	-1.05244	-13.3985	0.00243336
PBANKA_144420	conserved Plasmodium protein, unknown function	1.02963	-10.3096	0.00244139
PBANKA_123230	conserved Plasmodium protein, unknown function	1.03371	-11.8159	0.00249623
PBANKA_132500	40S ribosomal protein S28e, putative	-1.08463	-14.6566	0.00249776
PBANKA_051120	small subunit rRNA processing stabilizing factor, putative	-1.03121	-11.5382	0.0025074
PBANKA_110690	conserved Plasmodium protein, unknown function	-1.02392	-8.49148	0.00252955
PBANKA_100110	ubiquitin-specific protease, putative	1.05428	-13.5684	0.00253432
PBANKA_135240	conserved Plasmodium protein, unknown function	1.03576	-12.3999	0.00256323
PBANKA_134050	conserved Plasmodium protein, unknown function	-1.06845	-14.461	0.00257219
PBANKA_080510	TGF beta-inducible nuclear protein, putative	-1.03422	-12.5914	0.0026163
PBANKA_094010	conserved Plasmodium protein, unknown function	1.03012	-12.4234	0.00264019
PBANKA_101390	conserved Plasmodium protein, unknown function	1.03769	-12.8275	0.00264566
PBANKA_144200	potassium channel, putative	1.18224	-15.9802	0.00266212
PBANKA_093590	conserved Plasmodium protein, unknown function	1.04493	-13.3773	0.00268624
PBANKA_090510	carbohydrate kinase, putative	-1.24347	-16.8574	0.00269452
PBANKA_101230	conserved Plasmodium protein, unknown function	1.04204	-13.6563	0.00269813
PBANKA_123640	nucleotide binding protein, putative	1.02741	-12.1699	0.00270345
PBANKA_145130	s-adenosyl-methyltransferase, putative	-1.03074	-12.704	0.00273725
PBANKA_020860	conserved Plasmodium protein, unknown function	-1.07414	-14.7318	0.0027397
PBANKA_112820	RNA-binding protein, putative	-1.17685	-16.414	0.00287108
PBANKA_051740	myb2 protein, putative	-1.03064	-13.234	0.00288724
PBANKA_140160	methyl transferase-like protein, putative	1.07177	-14.7024	0.0028906
PBANKA_134500	thioredoxin, putative	-1.01431	-11.6646	0.00293962
PBANKA_082790	conserved Plasmodium protein, unknown function	1.02813	-13.188	0.00297605
PBANKA_081470	conserved Plasmodium protein, unknown function	1.1953	-15.9601	0.0029934
PBANKA_030290	conserved Plasmodium protein, unknown function	-1.56157	-18.1327	0.00301069
PBANKA_142370	GDP-mannose 4,6-dehydratase, putative	1.00844	-11.0014	0.00303246
PBANKA_114520	conserved Plasmodium protein, unknown function	-1.05948	-14.4845	0.00305944
PBANKA_061950	conserved Plasmodium protein, unknown function	-1.02536	-13.5327	0.00314285
PBANKA_082810	fumarate hydratase, putative	1.00928	-11.9917	0.00315921
PBANKA_110350	conserved Plasmodium protein, unknown function	-1.31267	-17.1399	0.00317701
PBANKA_020690	conserved Plasmodium protein, unknown function	-1.08943	-15.4131	0.00319651
PBANKA_082310	S-adenosylmethionine synthetase, putative	-1.00092	-10.4293	0.00322062
PBANKA_141150	conserved Plasmodium protein, unknown function	-1.0109	-12.9389	0.00332009
PBANKA_110940	phosphatidylinositol 4-kinase, putative	1.04813	-14.3566	0.00332493
PBANKA_071240	nucleolar preribosomal assembly protein, putative	-1.00783	-12.5512	0.00333806
PBANKA_060680	mitochondrial ACP precursor, putative	1.09763	-15.8272	0.00334495
PBANKA_112830	amino acid transporter, putative	-1.10735	-15.8617	0.00334524
PBANKA_052460	Protein coding gene	1.01913	-13.6623	0.00334657
PBANKA_093630	syntaxin, putative	-1.01181	-12.9888	0.00335274
PBANKA_111860	cell division cycle protein 48 homologue, putative	1.01346	-13.1132	0.00337134
PBANKA_071660	conserved Plasmodium protein, unknown function	1.01901	-13.6177	0.00338161
PBANKA_102970	ubiquitin conjugating enzyme, putative	-1.01771	-13.593	0.00341826
PBANKA_120140	conserved Plasmodium protein, unknown function	1.04988	-14.5417	0.00342204
PBANKA_135670	conserved Plasmodium protein, unknown function	-1.07991	-15.3955	0.00345935
PBANKA_101950	60S ribosomal protein L5, putative	-0.992576	-10.5265	0.0034863
PBANKA_092550	calcium dependent protein kinase 6	0.992045	-10.6086	0.00351803
PBANKA_101270	conserved Plasmodium protein, unknown function	-0.99402	-11.7945	0.00357059
PBANKA_052300	conserved Plasmodium protein, unknown function	-1.23626	-17.0245	0.00357325
PBANKA_141940	conserved Plasmodium protein, unknown function	1.14304	-16.6604	0.00359654
PBANKA_100550	AAA family ATPase, putative	0.999221	-12.4263	0.0036025
PBANKA_093490	conserved Plasmodium protein, unknown function	1.91795	-18.9172	0.00360977
PBANKA_110430	conserved Plasmodium protein, unknown function	-1.0211	-14.1611	0.00367117
PBANKA_082930	conserved Plasmodium protein, unknown function	-0.998999	-12.8534	0.00368968
PBANKA_146570		-2.65413	-20.0903	0.00376293
PBANKA_020730	conserved Plasmodium protein, unknown function	-0.986997	-11.6244	0.00380528
PBANKA_070750	RWD domain-containing protein, putative	0.987096	-12.2021	0.00382316
PBANKA_100240	protease, putative	1.11093	-15.639	0.00382588
PBANKA_041730	adapter-related protein, putative	0.998274	-13.1812	0.00390681
PBANKA_094040	conserved Plasmodium protein, unknown function	-1.10203	-15.8527	0.00391265
PBANKA_040830	conserved Plasmodium protein, unknown function	-0.981401	-11.152	0.00392152
PBANKA_143690	conserved Plasmodium protein, unknown function	1.30752	-17.4829	0.00394038
PBANKA_140100	conserved Plasmodium protein, unknown function	1.16539	-16.8398	0.00395005
PBANKA_121250	conserved Plasmodium protein, unknown function	1.0119	-13.8764	0.00395647
PBANKA_135170	conserved Plasmodium protein, unknown function	-0.978972	-11.5276	0.00407535
PBANKA_146160	conserved Plasmodium protein, unknown function	-0.979071	-11.6501	0.00409076
PBANKA_144010	conserved Plasmodium protein, unknown function	-1.01905	-14.68	0.00409129
PBANKA_071480	nucleolar preribosomal assembly protein, putative	-1.00509	-14.0594	0.00413854
PBANKA_120930	conserved Plasmodium protein, unknown function	1.14166	-16.3863	0.0041458
PBANKA_021340	60S ribosomal subunit export protein, putative	-0.974392	-11.6871	0.00427935
PBANKA_083050	conserved Plasmodium protein, unknown function	0.980297	-12.2688	0.00428455
PBANKA_146260	conserved Plasmodium protein, unknown function	1.1434	-15.8067	0.00429032
PBANKA_110950	conserved Plasmodium protein, unknown function	1.10842	-15.9272	0.00439078
PBANKA_091080	conserved Plasmodium protein, unknown function	-1.19918	-17.0139	0.00439441
PBANKA_144770	elongation factor G, putative	-0.971976	-12.0922	0.0044652
PBANKA_111070		0.980078	-12.7362	0.00447088
PBANKA_123170	60S ribosomal protein L8, putative	-0.97065	-11.873	0.0044765
PBANKA_051600	conserved Plasmodium protein, unknown function	0.989613	-14.1165	0.00455263
PBANKA_061120	conserved Plasmodium protein, unknown function	-0.973471	-12.6327	0.0045855
PBANKA_081640	6-phosphofructokinase, putative	-0.961875	-10.5003	0.00460692
PBANKA_081280	GTP-binding protein, putative	0.978067	-13.1658	0.00460921
PBANKA_131660	conserved Plasmodium protein, unknown function	1.18764	-16.6877	0.00464948
PBANKA_092660	ABC transporter GCN20, putative	0.97029	-12.5417	0.00466707
PBANKA_144120	conserved Plasmodium protein, unknown function	0.980416	-13.5524	0.00481469
PBANKA_113900	conserved Plasmodium protein, unknown function	-1.20837	-17.0445	0.00488846
PBANKA_020220	conserved Plasmodium protein, unknown function	1.05106	-15.4618	0.00499205
PBANKA_103350	conserved Plasmodium protein, unknown function	1.0875	-16.2671	0.00500768
PBANKA_140390	conserved Plasmodium protein, unknown function	1.02709	-15.4718	0.00501831
PBANKA_134920	MSP7-like protein	0.972673	-13.5043	0.00501948
PBANKA_143290	GTP-binding protein, putative	-0.966194	-13.1405	0.00502865
PBANKA_123690	conserved Plasmodium protein, unknown function	-0.962893	-12.5991	0.00502902
PBANKA_140970	conserved Plasmodium protein, unknown function	1.08176	-15.8566	0.0050612
PBANKA_141640	conserved Plasmodium protein, unknown function	-0.965263	-13.1675	0.00511684
PBANKA_092070	conserved Plasmodium protein, unknown function	-1.08602	-16.1363	0.00513737
PBANKA_102440	calmodulin, putative	-0.946653	-9.34347	0.00520259
PBANKA_131530	conserved Plasmodium protein, unknown function	0.947275	-10.801	0.00530407
PBANKA_061160	ribonucleoside-diphosphate reductase, large subunit, putative	0.943467	-9.05158	0.00533596
PBANKA_081350	conserved Plasmodium protein, unknown function	-0.975431	-13.9276	0.00534359
PBANKA_103370	conserved Plasmodium protein, unknown function	1.1102	-16.6162	0.00542754
PBANKA_060670	cysteine repeat modular protein 3	1.12806	-16.6245	0.00542754
PBANKA_134930	conserved Plasmodium protein, unknown function	0.975794	-14.1074	0.00543753
PBANKA_040530	40S ribosomal protein S23, putative	-0.954625	-12.7174	0.0054648
PBANKA_102090	ubiquitin ligase, putative	-0.948716	-12.0253	0.00547392
PBANKA_122710	conserved Plasmodium protein, unknown function	-0.942222	-10.5339	0.00549637
PBANKA_031050	conserved Plasmodium protein, unknown function	-0.98039	-14.3057	0.00553431
PBANKA_124220	conserved Plasmodium protein, unknown function	1.05858	-16.4238	0.00559618
PBANKA_142900	conserved Plasmodium protein, unknown function	1.0425	-15.6087	0.00567182
PBANKA_030090	conserved Plasmodium protein, unknown function	1.13212	-16.5312	0.00571975
PBANKA_141100	conserved Plasmodium protein, unknown function	1.07485	-16.1018	0.00574803
PBANKA_132580	conserved Plasmodium protein, unknown function	0.968815	-13.9601	0.00581331
PBANKA_135270	conserved Plasmodium protein, unknown function	-0.942079	-12.1699	0.0058151
PBANKA_112330	conserved Plasmodium protein, unknown function	-0.9348	-10.0441	0.00582177
PBANKA_092350	nuclear preribosomal assembly protein, putative	-0.947965	-12.9031	0.00583233
PBANKA_060250	conserved Plasmodium protein, unknown function	-0.946219	-12.6884	0.00586004
PBANKA_100590	zinc-finger, RAN binding protein, putative	-1.0329	-15.7106	0.00587155
PBANKA_080160	conserved Plasmodium protein, unknown function	-0.965446	-14.0769	0.00590641
PBANKA_041080	SEL-1 like protein	1.08285	-16.2072	0.00595615
PBANKA_136440	conserved Plasmodium protein, unknown function	-0.930641	-8.63817	0.00597022
PBANKA_061680	actin-related protein	-0.937724	-11.9966	0.00600892
PBANKA_113610	conserved Plasmodium protein, unknown function	0.970205	-14.7377	0.00602035
PBANKA_110070	Pb-fam-1 protein	30.0145	-35.0088	0.00603072
PBANKA_134350	conserved Plasmodium protein, unknown function	0.936885	-12.0782	0.00603431
PBANKA_090170	conserved Plasmodium protein, unknown function	0.972957	-14.9586	0.00609031
PBANKA_080670	conserved Plasmodium protein, unknown function	0.949387	-13.6069	0.00616931
PBANKA_061770	conserved Plasmodium protein, unknown function	-0.94217	-13.0436	0.0061942
PBANKA_093580	conserved Plasmodium protein, unknown function	0.966194	-13.9466	0.00620888
PBANKA_031150	conserved Plasmodium protein, unknown function	-0.927587	-10.0147	0.00621975
PBANKA_110440	conserved Plasmodium protein, unknown function	-0.929738	-11.436	0.00627762
PBANKA_141560	DNA replication licensing factor, putative	0.948786	-13.3637	0.00627768
PBANKA_051640	conserved Plasmodium protein, unknown function	1.5514	-18.1927	0.00629201
PBANKA_081990	nucleosome assembly protein	-0.946923	-13.5314	0.00630272
PBANKA_140810	ribosomal RNA methyltransferase, putative	1.1153	-16.851	0.00631022
PBANKA_145880	kinesin, putative	0.945527	-13.5622	0.00639955
PBANKA_061030	polyubiquitin, putative	-1.09969	-16.4462	0.00644211
PBANKA_140210	conserved Plasmodium protein, unknown function	1.03035	-15.6217	0.00647328
PBANKA_052130	zinc finger protein, putative	-0.935812	-12.9015	0.00648334
PBANKA_092910	conserved Plasmodium protein, unknown function	-0.927364	-11.8127	0.00649101
PBANKA_090830	conserved Plasmodium protein, unknown function	-0.940885	-13.4247	0.00652043
PBANKA_120100	conserved Plasmodium protein, unknown function	1.05934	-16.4616	0.00653156
PBANKA_143010	geranylgeranyl transferase type2 beta subunit, putative	0.942526	-13.1251	0.00653418
PBANKA_122360	gas41 homologue, putative	-0.94992	-14.0705	0.00657838
PBANKA_123400	vacuolar ATP synthetase, putative	-0.922225	-10.4487	0.00658095
PBANKA_051780	Sec1 family protein, putative	0.991465	-14.746	0.0066216
PBANKA_132570	thioredoxin-like protein, putative	1.10295	-16.9857	0.00662263
PBANKA_130610	GTP-binding protein, putative	0.93527	-13.1373	0.00663295
PBANKA_120940	conserved Plasmodium protein, unknown function	-0.923544	-11.5445	0.00668644
PBANKA_061150	conserved Plasmodium protein, unknown function	0.9887	-15.0795	0.00677733
PBANKA_100710	conserved Plasmodium protein, unknown function	1.0239	-15.8525	0.00685708
PBANKA_134440	AMP deaminase, putative	0.922799	-12.1547	0.00691017
PBANKA_082430	conserved Plasmodium protein, unknown function	-0.919246	-12.1352	0.00709962
PBANKA_132820	conserved Plasmodium protein, unknown function	-1.06842	-16.5336	0.00715039
PBANKA_041060	60S ribosomal protein L26, putative	-0.926779	-13.0385	0.0072726
PBANKA_080280	conserved Plasmodium protein, unknown function	-0.940534	-13.9785	0.00730152
PBANKA_083030	conserved Plasmodium protein, unknown function	0.992926	-15.5199	0.00731877
PBANKA_083320	peptide release factor, putative	-0.916033	-12.2726	0.0073295
PBANKA_141620	conserved Plasmodium protein, unknown function	0.965116	-14.8947	0.00733425
PBANKA_133300	conserved Plasmodium protein, unknown function	0.997724	-16.0119	0.00742651
PBANKA_080410	conserved Plasmodium protein, unknown function	-0.918915	-12.742	0.00743405
PBANKA_132050	V-type H(+)-translocating pyrophosphatase, putative	-0.925731	-13.343	0.00745192
PBANKA_120110	conserved Plasmodium protein, unknown function	0.963394	-14.9265	0.00746264
PBANKA_061920	secreted ookinete protein, putative	-0.904547	-6.76196	0.00746829
PBANKA_081800	conserved Plasmodium protein, unknown function	0.939416	-14.0309	0.00751584
PBANKA_130960	conserved Plasmodium protein, unknown function	0.938791	-13.9457	0.0075879
PBANKA_135900	sec61 alpha subunit, putative	0.904019	-10.6573	0.00776134
PBANKA_091950	transamidase, putative	0.940267	-14.3216	0.00777051
PBANKA_132210	conserved Plasmodium protein, unknown function	-0.975297	-15.1656	0.00778231
PBANKA_136270	conserved Plasmodium protein, unknown function	-0.906819	-11.9573	0.00785008
PBANKA_021140	modification methylase-like protein, putative	0.909673	-12.5465	0.00794339
PBANKA_121580	conserved Plasmodium protein, unknown function	-0.913593	-13.1762	0.00799635
PBANKA_091650	conserved Plasmodium protein, unknown function	0.925256	-13.5633	0.00813077
PBANKA_143930	conserved Plasmodium protein, unknown function	-0.905671	-12.5839	0.00816914
PBANKA_062350	Pb-fam-1 protein	-0.959702	-15.0475	0.0082054
PBANKA_144210	conserved Plasmodium protein, unknown function	0.967011	-15.6082	0.00837308
PBANKA_143550	conserved Plasmodium protein, unknown function	0.994507	-15.8757	0.00846755
PBANKA_111640	conserved Plasmodium protein, unknown function	-0.892847	-10.5547	0.0084684
PBANKA_071620	calmodulin-like protein, putative	1.00347	-15.5794	0.00847797
PBANKA_071030	conserved Plasmodium protein, unknown function	0.899154	-12.202	0.00856045
PBANKA_140260	DNA ligase I, putative	0.908777	-13.7994	0.00863104
PBANKA_081870	XPA binding protein 1, putative	-1.15802	-17.2157	0.00864522
PBANKA_140640	conserved Plasmodium protein, unknown function	0.902717	-13.2764	0.00868433
PBANKA_093910	transcription factor with AP2 domain(s), putative	-0.89051	-10.8995	0.00870701
PBANKA_100850	translocon component PTEX150	0.893827	-12.3385	0.00885392
PBANKA_111980	conserved Plasmodium protein, unknown function	-0.982836	-15.6537	0.00885975
PBANKA_091400	conserved Plasmodium protein, unknown function	1.013	-16.0577	0.00887187
PBANKA_102960	conserved Plasmodium protein, unknown function	-0.922799	-14.4009	0.00894055
PBANKA_051950	conserved Plasmodium protein, unknown function	-1.06095	-16.5416	0.00898154
PBANKA_030260	3'-5' exonuclease, putative	0.905766	-13.6795	0.00908899
PBANKA_124180	minichromosome maintenance protein 3, putative	-0.928929	-14.3709	0.0091001
PBANKA_120980	20S proteasome beta subunit, putative	0.910461	-13.9247	0.00922705
PBANKA_145750	transcription factor TfIIb, putative	-0.887673	-12.2823	0.00923709
PBANKA_134840	histone H3, putative	0.892005	-12.6738	0.00929092
PBANKA_100450	conserved Plasmodium protein, unknown function	0.892164	-12.8774	0.00934661
PBANKA_100900	GTPase, putative	0.904189	-13.6863	0.0093482
PBANKA_122230	coatomer epsilon subunit, putative	-0.886754	-12.2004	0.00938936
PBANKA_124300	cell cycle regulator with zn-finger domain, putative	-0.885777	-12.084	0.00940907
PBANKA_100800	conserved Plasmodium protein, unknown function	-0.893846	-13.1384	0.00941848
PBANKA_112480	conserved Plasmodium protein, unknown function	-0.964054	-15.6223	0.00947389
PBANKA_145330	acyl-CoA synthetase, putative	0.886807	-12.0718	0.0095065
PBANKA_142560	RNA-binding protein, putative	1.1234	-17.4364	0.00972479
PBANKA_102110	DnaJ protein, putative	-0.879875	-11.7893	0.00974442
PBANKA_010070	Plasmodium exported protein, unknown function	-0.965681	-15.2692	0.00977601
PBANKA_144680	chaperonin CPN60, mitochondrial precursor, putative	0.932857	-15.1402	0.00983139
PBANKA_093770	apicoplast ribosomal protein L36e precursor, putative	-0.89036	-13.2344	0.00984586
PBANKA_141010	conserved Plasmodium protein, unknown function	-0.876388	-11.308	0.00990342
PBANKA_133680	conserved Plasmodium protein, unknown function	-0.878722	-11.8911	0.0099085
PBANKA_061360	phosphopantothenoylcysteine synthetase, putative	-0.903438	-14.1756	0.00992098
PBANKA_082350	glutamine synthetase, putative	0.897143	-13.3368	0.0100481
PBANKA_083510	conserved Plasmodium protein, unknown function	0.88573	-13.188	0.0100979
PBANKA_111900	conserved Plasmodium protein, unknown function	-0.933821	-14.9796	0.0101109
PBANKA_090400	conserved Plasmodium protein, unknown function	0.882996	-12.8428	0.0101291
PBANKA_134480	conserved Plasmodium protein, unknown function	-0.949039	-15.4429	0.0102145
PBANKA_100420	conserved Plasmodium protein, unknown function	0.956049	-15.5595	0.0103117
PBANKA_081260	conserved Plasmodium protein, unknown function	-0.994252	-15.8963	0.0103896
PBANKA_145530	conserved Plasmodium protein, unknown function	-0.877851	-12.5483	0.0103995
PBANKA_121400	heat shock protein 60, putative	0.879519	-12.6287	0.010423
PBANKA_061530	conserved Plasmodium protein, unknown function	0.871367	-12.0171	0.0104971
PBANKA_114540	Plasmodium exported protein, unknown function	-0.988026	-15.9896	0.0105013
PBANKA_103920	conserved Plasmodium protein, unknown function	1.23001	-18.0635	0.0105504
PBANKA_110970	conserved Plasmodium protein, unknown function	0.885406	-13.3752	0.0106648
PBANKA_060450	conserved Plasmodium protein, unknown function	-0.864466	-10.1699	0.0107094
PBANKA_010860	step II splicing factor, putative	-0.874573	-12.6368	0.0107279
PBANKA_083550	conserved Plasmodium protein, unknown function	0.86861	-12.0249	0.0107963
PBANKA_051990	conserved Plasmodium protein, unknown function	-0.867724	-11.8123	0.0108055
PBANKA_114320	conserved Plasmodium protein, unknown function	-0.981363	-16.027	0.0108056
PBANKA_040640	conserved Plasmodium protein, unknown function	-0.877657	-13.1955	0.0108355
PBANKA_121500	SMN-like protein	-0.867676	-11.8828	0.0108537
PBANKA_080500	RAP protein, putative	0.875595	-13.1872	0.0109536
PBANKA_061300	conserved Plasmodium protein, unknown function	0.883382	-13.2139	0.0109753
PBANKA_071640	conserved Plasmodium protein, unknown function	-0.864802	-11.7745	0.0110574
PBANKA_142090	ERF2 subunit of a palmitoyltransferase, putative	0.871214	-12.9278	0.0111896
PBANKA_041740	GTPase activating protein, putative	0.864895	-12.3229	0.0112141
PBANKA_130990	leucine aminopeptidase, putative	0.866806	-12.6249	0.0113055
PBANKA_081660	conserved Plasmodium protein, unknown function	-0.937551	-15.4894	0.0113491
PBANKA_061630	conserved Plasmodium protein, unknown function	-0.894876	-14.1947	0.0114536
PBANKA_092680	conserved Plasmodium protein, unknown function	0.893215	-14.4414	0.0115684
PBANKA_140320	cyclin, putative	-1.11478	-17.3581	0.0115779
PBANKA_132910	plasmepsin VIII, putative	-0.975228	-15.9774	0.0115788
PBANKA_090190	tubulin-tyrosine ligase, putative	0.872539	-13.3351	0.0116319
PBANKA_091280	conserved Plasmodium protein, unknown function	-0.908041	-14.7406	0.0116745
PBANKA_071180	conserved Plasmodium protein, unknown function	-0.857668	-11.5301	0.0116768
PBANKA_130350	conserved Plasmodium protein, unknown function	0.866811	-12.6404	0.0116914
PBANKA_083020	rhoptry protein-2, putative	0.861128	-12.6008	0.0117675
PBANKA_092840	conserved Plasmodium protein, unknown function	0.862035	-12.5376	0.011818
PBANKA_103430	transcription factor with AP2 domain(s), putative	-1.02505	-16.9073	0.0119077
PBANKA_120890	conserved Plasmodium protein, unknown function	-0.868116	-13.3236	0.012034
PBANKA_123200	conserved Plasmodium protein, unknown function	0.851466	-11.2545	0.0121169
PBANKA_113830	conserved Plasmodium protein, unknown function	0.877372	-13.5719	0.0121363
PBANKA_080290	conserved Plasmodium protein, unknown function	-0.919756	-15.1906	0.0121951
PBANKA_124280	eukaryotic translation initiation factor 3, subunit 6, putative	-0.863057	-13.2445	0.0122497
PBANKA_071730	cdc2-related protein kinase 3	-0.864944	-13.3133	0.0122594
PBANKA_146200	conserved Plasmodium protein, unknown function	-0.866656	-13.501	0.0122869
PBANKA_100020	Pb-fam-1 protein	-1.0769	-16.9435	0.0123118
PBANKA_061710	60S ribosomal protein L11a, putative	-0.854223	-12.3055	0.0124506
PBANKA_141860	conserved Plasmodium protein, unknown function	1.63766	-18.8253	0.0124609
PBANKA_120950	conserved Plasmodium protein, unknown function	0.868791	-13.3995	0.0124896
PBANKA_140870	conserved Plasmodium protein, unknown function	1.16658	-17.7284	0.0124972
PBANKA_142710	conserved Plasmodium protein, unknown function	0.859738	-13.0447	0.0125298
PBANKA_093030	GTP-binding nuclear protein, putative	-0.860273	-13.1315	0.0125389
PBANKA_100620	sporozoite invasion-associated protein 1	-0.843745	-8.74993	0.0125485
PBANKA_041020	conserved Plasmodium protein, unknown function	0.962993	-16.2369	0.012598
PBANKA_146130	conserved Plasmodium protein, unknown function	-0.842683	-8.79778	0.0126647
PBANKA_121970	Cg6 protein, putative	0.870639	-14.0181	0.0127532
PBANKA_103420	conserved Plasmodium protein, unknown function	1.68033	-19.036	0.0128349
PBANKA_070770	conserved Plasmodium protein, unknown function	-0.850442	-12.6206	0.0129012
PBANKA_121270	conserved Plasmodium protein, unknown function	-0.858507	-13.4446	0.0130181
PBANKA_101760	conserved Plasmodium protein, unknown function	0.840369	-10.124	0.013059
PBANKA_070400	SNARE protein, putative	0.896444	-14.9119	0.0131483
PBANKA_134410	myosin, putative	0.852344	-12.6608	0.013156
PBANKA_091730	conserved Plasmodium protein, unknown function	-0.841845	-11.5225	0.0131943
PBANKA_110820	conserved Plasmodium protein, unknown function	-0.849129	-12.866	0.0132779
PBANKA_111410	conserved Plasmodium protein, unknown function	-0.847473	-12.6506	0.0133341
PBANKA_062320	phospholipase, putative	1.00257	-17.1871	0.0134224
PBANKA_070120	conserved Plasmodium protein, unknown function	-0.87921	-14.5098	0.0134485
PBANKA_132970	26S proteasome subunit, putative	0.844009	-12.3882	0.0136625
PBANKA_133370	cyclic nucleotide phosphodiesterase, putative	0.838276	-11.6111	0.0136708
PBANKA_144640	conserved Plasmodium protein, unknown function	0.905614	-15.4819	0.013682
PBANKA_010040	rhoptry protein, putative	1.06557	-17.629	0.0137348
PBANKA_071680	conserved Plasmodium protein, unknown function	-0.836315	-11.5991	0.0139216
PBANKA_040920	valine -- tRNA ligase, putative	1.01154	-16.3181	0.0139525
PBANKA_132420	conserved Plasmodium protein, unknown function	0.846493	-13.19	0.0140872
PBANKA_011170	apicoplast ribosomal protein L18 precursor, putative	0.847537	-13.3441	0.0142484
PBANKA_090670	conserved Plasmodium protein, unknown function	-0.837835	-12.6289	0.0142623
PBANKA_143820	DNA GyrAse a-subunit, putative	0.852752	-13.4343	0.0142818
PBANKA_091520	conserved Plasmodium protein, unknown function	-0.909465	-15.6851	0.0143494
PBANKA_113980	conserved Plasmodium protein, unknown function	0.862018	-13.9853	0.0143752
PBANKA_131320	transcription factor with AP2 domain(s), putative	-0.832462	-11.7024	0.0143791
PBANKA_112950	conserved Plasmodium protein, unknown function	-0.838821	-12.6156	0.0143862
PBANKA_100530	conserved Plasmodium protein, unknown function	0.84688	-13.7199	0.0143884
PBANKA_112560	pyruvate kinase, putative	0.827868	-10.8518	0.0145775
PBANKA_080070	conserved Plasmodium protein, unknown function	1.14331	-17.5468	0.01459
PBANKA_031390	conserved Plasmodium protein, unknown function	-0.835329	-12.7378	0.0146439
PBANKA_133770	conserved Plasmodium protein, unknown function	0.846429	-13.7651	0.0146826
PBANKA_062120	conserved Plasmodium protein, unknown function	-0.909495	-15.5336	0.014731
PBANKA_135040	conserved Plasmodium protein, unknown function	0.889906	-15.3022	0.0148922
PBANKA_110260	zinc binding protein, putative	1.06603	-17.5644	0.0149577
PBANKA_122740	protein phosphatase, putative	0.832026	-12.2263	0.0149611
PBANKA_093530	conserved Plasmodium protein, unknown function	0.83887	-13.4027	0.0149707
PBANKA_144500	conserved Plasmodium protein, unknown function	-0.824529	-10.8122	0.0150183
PBANKA_091120	apicoplast ribosomal protein S14p/S29e precursor, putative	-0.911221	-15.5137	0.0150492
PBANKA_135370	conserved Plasmodium protein, unknown function	-0.851362	-14.1532	0.0150526
PBANKA_100750	actin-like protein, putative	-0.836168	-13.2452	0.0150812
PBANKA_041065.1		-0.822058	-10.2461	0.0151793
PBANKA_071050	conserved Plasmodium protein, unknown function	-0.848136	-13.8976	0.0152652
PBANKA_142500	RNA-binding protein, putative	-0.889614	-15.4132	0.0153084
PBANKA_093940	conserved Plasmodium protein, unknown function	-0.838461	-13.3486	0.0153556
PBANKA_135460	conserved Plasmodium protein, unknown function	0.822059	-11.1994	0.0154084
PBANKA_133360	conserved Plasmodium protein, unknown function	0.852854	-14.1362	0.0154974
PBANKA_071000	conserved Plasmodium protein, unknown function	-0.864035	-14.7177	0.0156178
PBANKA_090910	conserved Plasmodium protein, unknown function	1.17172	-17.888	0.015651
PBANKA_082050	dolichyl-diphosphooligosaccharide--protein- glycosyltransferase, putative	-1.43123	-18.8234	0.0157044
PBANKA_101040	conserved Plasmodium protein, unknown function	0.823642	-12.3284	0.0157118
PBANKA_061580	exported serine/threonine protein kinase	-0.865752	-15.1133	0.0157205
PBANKA_112570	mitochondrial ribosomal protein L46 precursor, putative	1.07876	-18.1573	0.0157664
PBANKA_141690	chromosome segregation protein, putative	0.825442	-12.8411	0.0157803
PBANKA_133700	conserved Plasmodium protein, unknown function	-0.82037	-11.7284	0.0158109
PBANKA_050340	conserved Plasmodium protein, unknown function	0.9793	-16.5459	0.0158579
PBANKA_146010	conserved Plasmodium protein, unknown function	-0.845999	-13.9611	0.0158599
PBANKA_061990	GTP-binding protein, putative	-0.829995	-13.2248	0.0159039
PBANKA_010260	conserved Plasmodium protein, unknown function	-0.816812	-10.7675	0.0159268
PBANKA_082100	chaperone protein, putative	-0.819644	-11.6321	0.0159269
PBANKA_010520	polypyrimidine tract binding protein, putative	0.824493	-12.4503	0.0159443
PBANKA_135760	conserved Plasmodium protein, unknown function	-0.844972	-14.1222	0.0161958
PBANKA_011070	conserved Plasmodium protein, unknown function	-1.03165	-16.969	0.0162958
PBANKA_103440	plasmepsin IV	0.81871	-12.0581	0.0163194
PBANKA_050220	26s proteasome subunit p55, putative	0.857074	-14.5306	0.0163355
PBANKA_114510	conserved Plasmodium protein, unknown function	0.867087	-14.7723	0.0164434
PBANKA_140110	deoxyhypusine hydroxylase, putative	-0.853849	-14.6875	0.01656
PBANKA_010360	RAP protein, putative, fragment	0.92473	-15.8957	0.0166312
PBANKA_122400	conserved Plasmodium protein, unknown function	-0.818469	-12.7463	0.0167731
PBANKA_090160	farnesyltransferase beta subunit, putative	0.896053	-15.3102	0.0167977
PBANKA_040560	EB1 homolog, putative	0.812181	-11.6594	0.0167982
PBANKA_146330	conserved Plasmodium protein, unknown function	-0.814878	-12.1264	0.0168337
PBANKA_020890	conserved Plasmodium protein, unknown function	-0.810925	-11.3874	0.016861
PBANKA_060220	signal recognition particle SRP14, putative	0.907372	-15.3546	0.0169381
PBANKA_143950	cytochrome c heme lyase, putative	0.882186	-15.3131	0.0169403
PBANKA_093370	mitogen-activated protein kinase 2	0.903244	-16.1716	0.0169584
PBANKA_142890	bromodomain protein, putative	-0.81954	-12.8434	0.0171084
PBANKA_120080	RNA-binding protein, putative	-0.810755	-11.8259	0.0171515
PBANKA_112390	phosphatidic acid phosphatase, putative	-0.812864	-12.6224	0.0173496
PBANKA_114200	conserved Plasmodium protein, unknown function	0.926188	-16.3373	0.01744
PBANKA_130670	conserved Plasmodium protein, unknown function	-1.59978	-19.3936	0.0175171
PBANKA_094020	conserved Plasmodium protein, unknown function	0.827921	-13.9109	0.0175942
PBANKA_130820	apicoplast 1-acyl-sn-glycerol-3-phosphate acyltransferase, putative	0.825597	-13.8902	0.0177021
PBANKA_144090	conserved Plasmodium protein, unknown function	0.936217	-16.2908	0.0177276
PBANKA_080640	conserved Plasmodium protein, unknown function	0.861161	-15.7165	0.0178481
PBANKA_142120	conserved Plasmodium protein, unknown function	-0.807858	-12.6759	0.0182807
PBANKA_124450	SNARE protein, putative	0.891382	-15.5302	0.0182904
PBANKA_051220	protoporphyrinogen oxidase	-0.807288	-12.7865	0.0183484
PBANKA_051760	plasmepsin VII, putative	0.802304	-12.2449	0.0183518
PBANKA_121380	conserved Plasmodium protein, unknown function	0.816424	-13.614	0.0184358
PBANKA_071390	adenylate kinase, putative	0.841078	-14.856	0.0185198
PBANKA_120390	DnaJ protein, putative	-0.802182	-12.1876	0.0186118
PBANKA_051870	methionine -- tRNA ligase, putative	-0.849204	-15.0863	0.0186439
PBANKA_052480	early transcribed membrane protein	0.903695	-16.5338	0.0186949
PBANKA_100970	conserved Plasmodium protein, unknown function	0.938243	-16.713	0.0187337
PBANKA_050420	large subunit rRNA processing RRM protein, putative	-0.814107	-13.4367	0.018734
PBANKA_092610	conserved Plasmodium protein, unknown function	-0.814717	-13.7292	0.0187384
PBANKA_123000	conserved Plasmodium protein, unknown function	0.894018	-15.7081	0.0188341
PBANKA_103500	conserved Plasmodium protein, unknown function	-0.810765	-13.3185	0.0190843
PBANKA_050590	conserved Plasmodium protein, unknown function	-0.814765	-13.6412	0.0191479
PBANKA_010900	conserved Plasmodium protein, unknown function	-1.12939	-17.7876	0.0192288
PBANKA_131690	conserved Plasmodium protein, unknown function	0.858964	-15.5674	0.0192678
PBANKA_143750	transcription factor with AP2 domain(s), putative	0.933916	-16.4564	0.0193084
PBANKA_135600	transcription factor with AP2 domain(s), putative	-0.798665	-12.4563	0.019343
PBANKA_111450	conserved Plasmodium protein, unknown function	-0.798943	-12.6206	0.0194294
PBANKA_143100	cyclophilin, putative	-1.15953	-18.0298	0.0195096
PBANKA_031170	rhoptry neck protein 6, putative	0.807179	-13.5409	0.0195373
PBANKA_133920	conserved Plasmodium protein, unknown function	0.828715	-14.862	0.0196159
PBANKA_020450	LCCL domain-containing protein	0.794168	-11.8034	0.0196675
PBANKA_020970	zinc carboxy peptidase, putative	-0.787729	-9.27261	0.0197321
PBANKA_103250	conserved Plasmodium protein, unknown function	0.822825	-14.2383	0.0197457
PBANKA_130170	conserved Plasmodium protein, unknown function	0.882405	-15.4407	0.0197731
PBANKA_140150	conserved Plasmodium protein, unknown function	0.857161	-15.367	0.0198375
PBANKA_121510	conserved Plasmodium protein, unknown function	-0.816663	-14.4062	0.0198386
PBANKA_041090	conserved Plasmodium protein, unknown function	0.850867	-15.9574	0.0198737
PBANKA_143700	conserved Plasmodium protein, unknown function	0.85777	-15.8224	0.0198951
PBANKA_050330	conserved Plasmodium protein, unknown function	-0.792712	-12.1959	0.0200699
PBANKA_103280	conserved Plasmodium protein, unknown function	-0.830267	-14.7478	0.0200791
PBANKA_071250	conserved Plasmodium protein, unknown function	0.826697	-14.2034	0.0201529
PBANKA_081590	BSD domain, putative	0.799069	-13.0215	0.0201624
PBANKA_094380		-29.6071	-35.2125	0.0202526
PBANKA_146530		-29.5788	-35.2266	0.0202526
PBANKA_140700	conserved Plasmodium protein, unknown function	0.79517	-13.241	0.0204208
PBANKA_123010	ribonuclease, putative, fragment	-0.788335	-11.6698	0.0204725
PBANKA_145270	conserved Plasmodium protein, unknown function	0.84988	-15.0283	0.0204796
PBANKA_121710	protein kinase, putative	0.846947	-15.2798	0.0205007
PBANKA_121020	QF122 antigen, putative	-0.787148	-11.6021	0.0205117
PBANKA_111020	conserved Plasmodium protein, unknown function	-0.791517	-12.3265	0.0205247
PBANKA_050760	HORMA domain protein, putative	-0.791622	-12.711	0.0205257
PBANKA_061760	small subunit rRNA processing protein, putative	-0.787407	-11.8011	0.0205666
PBANKA_120880	conserved Plasmodium protein, unknown function	-0.801799	-13.633	0.0206145
PBANKA_120090	conserved Plasmodium protein, unknown function	-0.796132	-13.3762	0.0208442
PBANKA_060940	GPI mannosyltransferase I, putative, fragment	-0.892344	-16.1331	0.0209821
PBANKA_020510	mitochondrial carrier protein, putative	-0.802286	-13.7974	0.0211741
PBANKA_135220	conserved Plasmodium protein, unknown function	-0.795027	-13.4743	0.0212086
PBANKA_134750	ATP-dependent RNA helicase, putative	-0.7831	-11.8872	0.0212944
PBANKA_134110	conserved Plasmodium protein, unknown function	0.794523	-13.1616	0.0213257
PBANKA_090870	conserved Plasmodium protein, unknown function	0.780696	-11.5214	0.021384
PBANKA_102720	conserved Plasmodium protein, unknown function	-0.805303	-13.909	0.0214143
PBANKA_135090	protein kinase 6	-0.814513	-14.3673	0.0214241
PBANKA_143020	conserved Plasmodium protein, unknown function	0.810903	-14.4778	0.021616
PBANKA_070460	conserved Plasmodium protein, unknown function	-0.890573	-16.2736	0.0216186
PBANKA_111050	translationally controlled tumor protein homolog, putative	0.787052	-13.0238	0.0216488
PBANKA_051410	RNA helicase, putative	-0.778542	-11.1893	0.0216691
PBANKA_145260	calcyclin binding protein, putative	0.885575	-15.8085	0.0217202
PBANKA_080250	conserved Plasmodium protein, unknown function	0.810625	-14.3509	0.0217529
PBANKA_031130	conserved Plasmodium protein, unknown function	-0.795165	-13.7947	0.0218164
PBANKA_132720	mitochondrial ribosomal protein S6-2 precursor, putative	1.57333	-19.1456	0.0219342
PBANKA_114480	conserved Plasmodium protein, unknown function	0.779476	-11.8617	0.0220356
PBANKA_110810	guanidine nucleotide exchange factor, putative	-0.784997	-12.9313	0.0220456
PBANKA_110120	Plasmodium exported protein, unknown function	-0.777842	-11.7208	0.0221036
PBANKA_050690	conserved Plasmodium protein, unknown function	0.778975	-12.1583	0.0223267
PBANKA_142970	conserved Plasmodium protein, unknown function	0.787505	-13.5094	0.0223782
PBANKA_113170	RAP protein, putative	0.829094	-14.85	0.0224001
PBANKA_136080	conserved Plasmodium protein, unknwon function	0.866906	-15.7976	0.0224373
PBANKA_071570	lysine decarboxylase-like protein, putative	0.780077	-12.3522	0.0224377
PBANKA_060550	conserved Plasmodium protein, unknown function	0.815221	-15.0767	0.0224839
PBANKA_093670	conserved Plasmodium protein, unknown function	-0.772441	-10.5733	0.022493
PBANKA_143130	conserved Plasmodium protein, unknown function	-0.926684	-16.3669	0.0225893
PBANKA_093000	clathrin assembly protein AP19, putative	0.894224	-16.1081	0.0227219
PBANKA_050190	conserved Plasmodium protein, unknown function	-0.792194	-13.792	0.0227492
PBANKA_071470	phosphopantothenoylcysteine decarboxylase, putative	-0.911766	-16.4382	0.0228094
PBANKA_071590	ubiquitin carboxyl-terminal hydrolase a, putative	0.774317	-11.9523	0.0228316
PBANKA_061540	seryl-tRNA synthetase, putative	0.815782	-15.0691	0.0229448
PBANKA_052170	transcription factor with AP2 domain, putative	0.771327	-11.0948	0.0230106
PBANKA_130370	vesicle-associated membrane protein, putative	0.777039	-12.5519	0.0230415
PBANKA_051090	40S ribosomal protein S2B, putative	-0.77011	-11.2285	0.023176
PBANKA_114450	mitochondrial import inner membrane translocase, putative	0.86719	-16.171	0.0233146
PBANKA_123980	conserved Plasmodium protein, unknown function	-0.786077	-13.6811	0.0234151
PBANKA_101750	lipase, putative	-0.783497	-13.5528	0.0234997
PBANKA_142100	calmodulin, putative	0.914752	-17.1387	0.0235304
PBANKA_145910	conserved Plasmodium protein, unknown function	-0.787014	-14.027	0.0236873
PBANKA_080680	conserved Plasmodium protein, unknown function	-0.827259	-15.5116	0.0237998
PBANKA_021400	dynein heavy chain, putative	0.771996	-13.0786	0.0238224
PBANKA_092710	conserved Plasmodium protein, unknown function	0.792111	-14.1918	0.0238857
PBANKA_120600	conserved Plasmodium protein, unknown function	0.7647	-10.7662	0.023887
PBANKA_121860	conserved Plasmodium protein, unknown function	0.781778	-13.8073	0.0240428
PBANKA_102850	conserved Plasmodium protein, unknown function	-0.769539	-12.263	0.0240704
PBANKA_011140	conserved Plasmodium protein, unknown function	-0.802513	-14.5274	0.0241704
PBANKA_082480	RNA-binding protein, putative	-0.77304	-12.8717	0.0242289
PBANKA_031320	conserved Plasmodium protein, unknown function	-0.7659	-11.7232	0.0242547
PBANKA_122030	lysophospholipase, putative	-0.769726	-12.5209	0.0242608
PBANKA_133880	conserved Plasmodium protein, unknown function	0.832031	-15.0223	0.0242641
PBANKA_112150	conserved Plasmodium protein, unknown function	0.765408	-11.9393	0.0243318
PBANKA_112170	leucyl tRNA synthase, putative	0.765401	-11.9602	0.0245011
PBANKA_080140	conserved Plasmodium protein, unknown function	1.29241	-18.4448	0.0245922
PBANKA_083150	conserved Plasmodium protein, unknown function	0.780144	-13.7304	0.0246553
PBANKA_123630	DEAD-box subfamily ATP-dependent helicase, putative	0.781657	-13.6194	0.0247639
PBANKA_071100	conserved Plasmodium protein, unknown function	-0.76503	-12.1539	0.0247849
PBANKA_030890	conserved Plasmodium protein, unknown function	-0.776241	-13.4764	0.0247908
PBANKA_112620	4-methyl-5(B-hydroxyethyl)-thiazol monophosphate biosynthesis enzyme, putative	0.772574	-13.5469	0.0248484
PBANKA_122110	conserved Plasmodium protein, unknown function	-0.864436	-15.9648	0.0248786
PBANKA_110220	merozoite surface protein 8	-0.797083	-14.7127	0.0248822
PBANKA_112550	conserved Plasmodium protein, unknown function	0.822843	-15.3508	0.0251183
PBANKA_082510	conserved Plasmodium protein, unknown function	-0.764767	-12.7183	0.02515
PBANKA_135030	conserved Plasmodium protein, unknown function	0.762818	-12.1905	0.025234
PBANKA_061740	conserved Plasmodium protein, unknown function	-0.87921	-16.3247	0.0253295
PBANKA_144690	dihydrolipoamide dehydrogenase, putative	0.786556	-14.9383	0.0253311
PBANKA_041340	conserved Plasmodium protein, unknown function	-0.874178	-16.2606	0.0254578
PBANKA_144980	inorganic pyrophosphatase, putative	0.761272	-12.4013	0.0254645
PBANKA_121000	conserved Plasmodium protein, unknown function	-0.758876	-11.8694	0.0255468
PBANKA_130190	DNA repair metallo-beta-lactamase protein, putative	0.778273	-13.831	0.0256336
PBANKA_121960	cg1 protein, putative	0.838005	-15.5134	0.0256592
PBANKA_100610	flap endonuclease 1, putative	-0.764605	-13.0285	0.0258634
PBANKA_040970	plasmepsin VI	-0.758986	-12.2795	0.0259847
PBANKA_130950	conserved Plasmodium protein, unknown function	-0.76493	-13.1625	0.0260039
PBANKA_134180	conserved Plasmodium protein, unknown function	-0.762244	-12.7652	0.0260165
PBANKA_030480	serine repeat antigen 4	0.787101	-15.0215	0.0260787
PBANKA_060880	conserved Plasmodium protein, unknown function	0.774872	-13.8187	0.0260885
PBANKA_060770	zinc finger transcription factor, putative	-0.751217	-10.2309	0.0263303
PBANKA_143810	conserved Plasmodium protein, unknown function	0.759124	-12.6421	0.0264294
PBANKA_090410	Rab6	-0.755625	-12.1002	0.0265036
PBANKA_071010	2-oxoglutarate dehydrogenase e1, putative	0.750508	-10.6189	0.0266887
PBANKA_083090	conserved Plasmodium protein, unknown function	0.791649	-14.7618	0.0269597
PBANKA_114490	conserved Plasmodium protein, unknown function	0.889875	-16.5385	0.0270812
PBANKA_142020	mitochondrial ribosomal protein S5 precursor, putative	0.895846	-17.0931	0.0271395
PBANKA_103600	conserved Plasmodium protein, unknown function	-0.75681	-12.8291	0.0271804
PBANKA_124350	conserved Plasmodium protein, unknown function	-0.753615	-12.4096	0.0274112
PBANKA_010350	RAP protein, putative, fragment	-0.763853	-13.5424	0.0274678
PBANKA_123990	acyl-CoA synthetase, putative	0.746666	-11.3645	0.0277633
PBANKA_051000	conserved Plasmodium protein, unknown function	-0.806375	-15.4097	0.0277652
PBANKA_103890	conserved Plasmodium protein, unknown function	0.746465	-11.5289	0.0278289
PBANKA_142880	iron-sulfur subunit of succinate dehydrogenase, putative	0.766495	-13.7944	0.0278808
PBANKA_131400	NADPH-cytochrome p450 reductase	-0.930897	-16.8354	0.0278878
PBANKA_123860	transporter, putative	0.752224	-12.6182	0.0278981
PBANKA_091610	conserved Plasmodium protein, unknown function	0.757344	-13.0565	0.0279169
PBANKA_092950	histone acetyltransferase, putative	-0.752711	-12.8246	0.0279337
PBANKA_120400	conserved Plasmodium protein, unknown function	-0.80121	-15.1942	0.0279508
PBANKA_140410	membrane integral peptidase, M50 family, putative	-0.805651	-15.2288	0.0282182
PBANKA_144960	conserved Plasmodium protein, unknown function	0.779501	-14.3107	0.0284222
PBANKA_113450	conserved Plasmodium protein, unknown function	-0.787848	-15.0906	0.0285697
PBANKA_113070	conserved Plasmodium protein, unknown function	0.761141	-13.9174	0.0286575
PBANKA_030070	conserved Plasmodium protein, unknown function	-0.742306	-11.4939	0.0287738
PBANKA_141050	malonyl CoA-acyl carrier protein transacylase precursor, putative	-0.960997	-17.0979	0.02904
PBANKA_060320	eukaryotic initiation factor 5a, putative	-0.75366	-13.508	0.0290907
PBANKA_062000	cell cycle control protein cwf15, putative	-0.746549	-12.6663	0.0291433
PBANKA_123950	mitochondrial import receptor subunit, putative	-0.743241	-12.3798	0.0293996
PBANKA_090380	serine/threonine protein kinase, putative	-0.735341	-9.38343	0.0294161
PBANKA_082780	CS domain protein, putative	0.79771	-15.28	0.0294184
PBANKA_111480	conserved Plasmodium protein, unknown function	-1.08909	-17.8201	0.0294312
PBANKA_062100	conserved Plasmodium protein, unknown function	-0.74505	-12.7882	0.0294667
PBANKA_020470	conserved Plasmodium protein, unknown function	-0.74158	-12.1256	0.0294955
PBANKA_070860	quinone oxidoreductase, putative	-0.74442	-12.811	0.029537
PBANKA_070930	small ribosomal subunit processing microtubule-associated protein, putative	-0.771806	-14.5346	0.02967
PBANKA_123880	karyopherin beta, putative	-0.736731	-11.073	0.0296756
PBANKA_146040	peptidyl-propyl isomerase, putative	0.756271	-13.3837	0.0296933
PBANKA_070560	conserved Plasmodium protein, unknown function	-0.764585	-14.2277	0.0296933
PBANKA_111680	conserved Plasmodium protein, unknown function	-0.734108	-9.28287	0.0297
PBANKA_052110	conserved Plasmodium protein, unknown function	-1.44552	-19.2788	0.0297919
PBANKA_144290	conserved Plasmodium protein, unknown function	0.999873	-17.0891	0.0300698
PBANKA_052420	early transcribed membrane protein	0.76387	-14.1828	0.0301359
PBANKA_135540	conserved Plasmodium protein, unknown function	0.786198	-15.0113	0.0301774
PBANKA_080940	P1 nuclease, putative	0.735936	-11.5208	0.0301939
PBANKA_113890	conserved Plasmodium protein, unknown function	-0.797347	-15.2867	0.0303783
PBANKA_136560		-0.899902	-16.6493	0.0304106
PBANKA_070550	conserved Plasmodium protein, unknown function	0.848645	-16.4198	0.0304586
PBANKA_123890	conserved Plasmodium protein, unknown function	-0.734591	-11.5807	0.0304657
PBANKA_144720	CG2-related protein, putative	0.73982	-12.6186	0.030634
PBANKA_103970	conserved Plasmodium protein, unknown function	0.742914	-13.1682	0.0309185
PBANKA_052410	conserved Plasmodium protein, unknown function	-0.84618	-16.0752	0.0309515
PBANKA_092970	haloacid dehalogenase-like hydrolase, putative	0.74311	-13.2664	0.0309802
PBANKA_112420	DNA polymerase 1, putative	0.767934	-14.7024	0.0313097
PBANKA_120330	methionine-tRNA ligase, putative	-0.77809	-15.0417	0.031315
PBANKA_143620	conserved Plasmodium protein, unknown function	-0.765806	-14.5742	0.0313241
PBANKA_141440	exportin-T, putative	-0.780499	-15.3221	0.0314017
PBANKA_031280	conserved Plasmodium protein, unknown function	-0.729169	-11.1997	0.0314676
PBANKA_092650	petidase, M16 family, putative	0.726819	-10.1042	0.0315742
PBANKA_081810	N-glycosylase/DNA lyase, putative	0.769594	-14.7007	0.0317599
PBANKA_051470	RNA methyltransferase, putative	-0.955011	-17.3999	0.0317627
PBANKA_070530	conserved Plasmodium protein, unknown function	0.845242	-16.3993	0.031793
PBANKA_061100	transport protein particle (TRAPP) component, putative	0.735981	-12.8157	0.0317973
PBANKA_041650	ATPase, putative	0.731092	-12.2881	0.0318523
PBANKA_103300	conserved Plasmodium protein, unknown function	0.731803	-12.4949	0.0322817
PBANKA_122000	conserved Plasmodium protein, unknown function	0.757125	-14.3261	0.0323843
PBANKA_146410	coronin, putative	1.04597	-17.798	0.0324293
PBANKA_081450	protease, putative	0.729621	-12.7891	0.0324508
PBANKA_040770	60S acidic ribosomal protein P2, putative	-0.73904	-13.5973	0.0325333
PBANKA_113260	ubiquitin conjugating enzyme, putative	-0.75043	-13.9518	0.0325753
PBANKA_124620	Plasmodium exported protein, unknown function	-1.63024	-19.6028	0.032589
PBANKA_094050	conserved Plasmodium protein, unknown function	-1.60338	-19.6149	0.032589
PBANKA_142040	conserved Plasmodium protein, unknown function	0.848222	-16.5195	0.0326242
PBANKA_102070	conserved Plasmodium protein, unknown function	-0.725087	-11.6102	0.0327531
PBANKA_031140	serine/threonine protein kinase, putative	0.721835	-10.7155	0.0328455
PBANKA_052030	conserved Plasmodium protein, unknown function	0.735803	-13.3332	0.0329349
PBANKA_142260	selenoprotein, putative	1.11288	-17.4924	0.0329485
PBANKA_132740	conserved Plasmodium protein, unknown function	-0.746363	-13.8823	0.0329491
PBANKA_090760	conserved Plasmodium protein, unknown function	-0.76918	-14.9	0.0329658
PBANKA_020700	calcium-transporting ATPase, putative	0.723192	-11.6452	0.0330355
PBANKA_136000	DNA topoisomerase III, putative	0.797779	-16.3703	0.0331546
PBANKA_093650	replication factor C subunit 5, putative	0.790905	-15.3354	0.0331915
PBANKA_040170	conserved Plasmodium protein, unknown function	0.730526	-12.7654	0.0332199
PBANKA_130880	conserved Plasmodium protein, unknown function	0.774606	-15.1257	0.0332939
PBANKA_103310	conserved Plasmodium protein, unknown function	0.735892	-13.8197	0.0334373
PBANKA_040690	conserved Plasmodium protein, unknown function	-0.717908	-9.92027	0.033589
PBANKA_130980	conserved Plasmodium protein, unknown function	0.729816	-13.2975	0.0338624
PBANKA_072090	conserved Plasmodium protein, unknown function	0.720486	-11.7627	0.0339756
PBANKA_081090	FHA domain protein, putative	0.719504	-11.302	0.0340211
PBANKA_082740	conserved Plasmodium protein, unknown function	-0.718631	-11.4123	0.0340444
PBANKA_030170	5'-3' exonuclease, putative	-0.733849	-13.8076	0.0341904
PBANKA_123650	conserved Plasmodium protein, unknown function, fragment	-0.76169	-14.965	0.0342904
PBANKA_081730	conserved Plasmodium protein, unknown function	0.734678	-13.6653	0.0344057
PBANKA_091760	structural maintenance of chromosome protein, putative, fragment	-0.728485	-13.4422	0.0347317
PBANKA_100340	lysine decarboxylase, putative	0.718903	-12.2221	0.0348477
PBANKA_120710	Plasmodium exported protein, unknown function	-0.761473	-15.3992	0.0348917
PBANKA_061590	cysteine repeat modular protein 2	-1.83718	-20.0816	0.0351371
PBANKA_142790	conserved Plasmodium protein, unknown function	-0.770595	-15.2719	0.0351393
PBANKA_120630	conserved Plasmodium protein, unknown function	-0.71505	-11.7283	0.0351624
PBANKA_051040	conserved Plasmodium protein, unknown function	-0.712289	-10.7694	0.0351945
PBANKA_134450	conserved Plasmodium protein, unknown function	-0.737067	-14.09	0.0352312
PBANKA_114470	DNA repair endonuclease, putative	0.734938	-14.5778	0.035328
PBANKA_135650	conserved Plasmodium protein, unknown function	0.789654	-15.628	0.0353997
PBANKA_122570	GTPase activating protein, putative	-0.710022	-10.4996	0.0357118
PBANKA_124510	conserved Plasmodium protein, unknown function	-0.726954	-13.6686	0.0359304
PBANKA_052080	conserved Plasmodium protein, unknown function	-0.79614	-15.7831	0.0360603
PBANKA_051750	bromodomain protein, putative	-0.716818	-12.7858	0.0360876
PBANKA_133640	DnaJ protein, putative	0.721989	-13.296	0.0362013
PBANKA_102370	conserved Plasmodium protein, unknown function	0.737619	-14.4647	0.0363404
PBANKA_121940	Cg3 protein, putative	-0.90542	-17.1615	0.0364355
PBANKA_052250	conserved Plasmodium protein, unknown function	0.722395	-13.2558	0.0364651
PBANKA_031510	DEAD/DEAH helicase, putative	-0.711122	-11.7678	0.036475
PBANKA_070600	conserved protein, unknown function	-0.729464	-13.8712	0.0366305
PBANKA_124240	conserved Plasmodium protein, unknown function	0.709274	-12.224	0.0368235
PBANKA_051520	MORN repeat containing protein	0.73029	-14.2247	0.0368403
PBANKA_134780	chaperonin, putative	-0.706274	-10.9794	0.0369948
PBANKA_031240	DNA-directed RNA polymerase II second largest subunit, putative	-0.707713	-11.8602	0.0371078
PBANKA_010550	glutaredoxin-like protein, putative	-0.717362	-13.2287	0.0371891
PBANKA_083380	mRNA processing protein, putative	0.706979	-11.5836	0.0373829
PBANKA_090050	BIR protein	2.86377	-22.1136	0.0376968
PBANKA_094090	RuvB DNA helicase, putative	0.715721	-13.2028	0.0378992
PBANKA_071540	conserved Plasmodium protein, unknown function	0.714789	-13.6263	0.03802
PBANKA_111080	conserved Plasmodium protein, unknown function	-0.713087	-13.3486	0.0380866
PBANKA_030650	conserved protein, unknown function	-0.715259	-13.4382	0.0381556
PBANKA_100310	pre-mRNA splicing factor, putative	-0.714806	-13.6568	0.0388978
PBANKA_120270	RNA-binding protein, putative	0.697878	-10.2816	0.038898
PBANKA_040450	conserved Plasmodium protein, unknown function	-0.710556	-13.3449	0.0390416
PBANKA_110360	cation transporting P-ATPase, putative	0.75173	-15.0745	0.0390554
PBANKA_082250	conserved Plasmodium protein, unknown function	-0.701624	-11.9402	0.0390932
PBANKA_120920	ribosomal protein, putative	0.838706	-16.4042	0.0391458
PBANKA_121560	40S ribosomal protein S3A, putative	-0.705527	-12.7046	0.0391751
PBANKA_083190	nucleolar protein Nop52, putative	-0.697355	-10.7391	0.0393087
PBANKA_061330	conserved Plasmodium protein, unknown function	0.710803	-13.5432	0.0393401
PBANKA_091330	regulator of chromosome condensation, putative	0.731307	-15.1306	0.0395162
PBANKA_040810	conserved Plasmodium protein, unknown function	0.701968	-12.8405	0.0396287
PBANKA_102560	conserved Plasmodium protein, unknown function	0.747369	-15.3725	0.0397539
PBANKA_021450	conserved Plasmodium protein, unknown function	0.852336	-17.0619	0.0397948
PBANKA_120500	RNA-binding protein, putative	-0.737884	-14.8062	0.0398909
PBANKA_050290	conserved Plasmodium protein, unknown function	-0.710845	-13.5983	0.0399062
PBANKA_030120	ERCC1 nucleotide excision repair protein, putative	0.767679	-15.6608	0.0400491
PBANKA_130780	heat shock protein 90, putative	0.707682	-12.8282	0.0402093
PBANKA_091960	NOT family protein, putative	0.702286	-13.7609	0.0402378
PBANKA_113400	U3 snoRNA-associated small subunit rRNA processing protein, putative	-0.719412	-14.2051	0.0404226
PBANKA_134290	upf3, putative	0.76547	-15.6466	0.0404247
PBANKA_114060	DNA-directed RNA polymerase II, putative	-0.698827	-12.4277	0.0407406
PBANKA_142280	conserved Plasmodium protein, unknown function	-0.69051	-9.97862	0.0408706
PBANKA_103810	conserved Plasmodium protein, unknown function	1.13887	-18.4049	0.0408712
PBANKA_120240	60S ribosomal protein L13, putative	-0.690252	-10.7295	0.0413067
PBANKA_071670	GTP-binding protein, putative	0.692999	-11.9573	0.0413495
PBANKA_102590	lysine -- tRNA ligase, putative	0.74975	-15.3605	0.0414017
PBANKA_010730	chaperone, putative	0.700169	-13.1835	0.041488
PBANKA_141760	conserved Plasmodium protein, unknown function	0.709296	-13.5477	0.0415787
PBANKA_030210	conserved Plasmodium protein, unknown function	-0.691245	-11.5336	0.0416018
PBANKA_130740	CAF1 family ribonuclease, putative	1.08261	-18.8984	0.0416389
PBANKA_062010	U3 snoRNA-associated small subunit rRNA processing protein, putative	-0.690198	-11.3642	0.0417074
PBANKA_144180	conserved Plasmodium protein, unknown function	0.726238	-14.9378	0.0417293
PBANKA_020320	bromodomain protein, putative	-0.718349	-14.4537	0.0418382
PBANKA_124480	conserved Plasmodium protein, unknown function	0.755603	-15.575	0.0418657
PBANKA_071890	conserved Plasmodium protein, unknown function, fragment	-0.68832	-11.0614	0.0419584
PBANKA_071260	14-3-3 protein, putative	0.686462	-10.4321	0.0421891
PBANKA_090560	translation initiation factor eIF-1A, putative	-0.689047	-11.4251	0.0422635
PBANKA_061600	mitochondrial ribosomal protein S8 precursor, putative	0.778754	-16.7211	0.0424328
PBANKA_140200	sodium/hydrogen exchanger, Na+, H+ antiporter, putative	0.689086	-11.7593	0.0424526
PBANKA_072030	proteasome regulatory component, putative	-0.69706	-13.3243	0.042506
PBANKA_111210	conserved Plasmodium protein, unknown function	-0.715831	-14.2285	0.0425615
PBANKA_133140	conserved Plasmodium protein, unknown function	0.686965	-11.458	0.042722
PBANKA_135580	transcription activator, putative	-0.727145	-14.8541	0.0428729
PBANKA_080580	RNA-binding protein, putative	0.786361	-16.5383	0.0429278
PBANKA_144110	hydrolase, putative	0.702558	-13.8439	0.0429357
PBANKA_031340	conserved Plasmodium protein, unknown function	-0.68608	-11.4522	0.043049
PBANKA_030850	protein kinase, putative	-0.691887	-12.9558	0.0431499
PBANKA_093290	glycerol-3-phosphate dehydrogenase, putative	1.06096	-18.1052	0.043267
PBANKA_113750	actin-depolymerizing factor, putative	1.17794	-18.1673	0.043267
PBANKA_020710	conserved Plasmodium protein, unknown function	0.799888	-16.3798	0.0432727
PBANKA_122180	conserved Plasmodium protein, unknown function	-0.704119	-14.2634	0.0433443
PBANKA_133610	dihydroorotase, putative	1.08375	-18.4558	0.0433579
PBANKA_122830	conserved Plasmodium protein, unknown function	-0.680793	-8.57966	0.0434873
PBANKA_090140	mitochondrial ATP synthase delta subunit, putative	0.687109	-12.5805	0.043504
PBANKA_061520	calcium dependent protein kinase 4	0.686068	-11.9512	0.0435802
PBANKA_102220	conserved Plasmodium protein, unknown function	-0.871943	-17.0796	0.0436568
PBANKA_092980	insulinase, putative	0.689489	-12.5253	0.0437412
PBANKA_050250	serine/threonine protein phosphatase, putative	0.686618	-12.2504	0.043773
PBANKA_143600	conserved Plasmodium protein, unknown function	0.706091	-14.0264	0.0439473
PBANKA_136430	glycerol kinase, putative	0.682064	-11.1342	0.0440619
PBANKA_021240	conserved Plasmodium protein, unknown function	0.689868	-13.2323	0.0441155
PBANKA_110580	transcription initiation factor tfiid, putative	-0.683197	-11.8384	0.0441826
PBANKA_132810	ATP synthase (C/AC39) subunit, putative	-0.681007	-11.1901	0.0443002
PBANKA_112270	protein kinase, putative	-0.677426	-9.68834	0.0447068
PBANKA_135310	conserved Plasmodium protein, unknown function	-0.676017	-8.08567	0.04489
PBANKA_133020	conserved Plasmodium protein, unknwon function	-0.681051	-11.8698	0.0449029
PBANKA_021480	heat shock protein, putative	-0.723973	-14.8316	0.0449233
PBANKA_131170	multidrug resistance protein 2, putative	-0.704549	-14.4183	0.0449426
PBANKA_124140	conserved Plasmodium protein, unknown function	-0.678262	-10.9662	0.0449885
PBANKA_092230	threonine -- tRNA ligase, putative	0.695595	-13.2505	0.0451109
PBANKA_091490	conserved Plasmodium protein, unknown function	-0.698383	-13.9765	0.0452362
PBANKA_145790	conserved Plasmodium protein, unknown function	-0.720882	-14.8094	0.0453252
PBANKA_080800	cdc2-related protein kinase 4	0.676779	-11.0331	0.0455497
PBANKA_101010	mitochondrial import inner membrane translocase subunit tim17, putative	-0.734375	-15.3308	0.045646
PBANKA_081850	conserved Plasmodium protein, unknown function	0.712364	-14.8276	0.0459681
PBANKA_061570	dynein heavy chain, putative	0.682847	-13.0161	0.0460838
PBANKA_122020	lysophospholipase, putative	-1.07929	-18.5555	0.0461272
PBANKA_083470	conserved Plasmodium protein, unknown function	-0.684289	-13.0399	0.0463052
PBANKA_090880	conserved Plasmodium protein, unknown function	0.675723	-12.132	0.0463445
PBANKA_093390	glyoxalase I, putative	0.706014	-14.7158	0.0464463
PBANKA_132860	conserved Plasmodium protein, unknown function	-1.67735	-19.8403	0.0467793
PBANKA_113910	conserved Plasmodium protein, unknown function	0.752998	-16.3827	0.0471599
PBANKA_030760	syntaxin, putative	0.675703	-12.4299	0.0473273
PBANKA_142800	conserved Plasmodium protein, unknown function	0.674112	-12.0705	0.0473431
PBANKA_041750	60S ribosomal protein L32, putative	-0.67786	-12.6226	0.0473985
PBANKA_052330	conserved Plasmodium protein, unknown function	0.763818	-15.8194	0.0475183
PBANKA_091030	guanylyl cyclase, putative	-0.77636	-16.2926	0.0476456
PBANKA_123760	conserved Plasmodium protein, unknown function, fragment	-0.668923	-10.3267	0.0477075
PBANKA_100460	conserved Plasmodium protein, unknown function	0.680439	-13.4819	0.0478724
PBANKA_120820	conserved Plasmodium protein, unknown function	0.669906	-11.3414	0.048085
PBANKA_021110	conserved Plasmodium protein, unknown function	-0.686847	-13.8144	0.0482708
PBANKA_145350	phosphohydrolase, putative	0.675659	-12.4827	0.0482967
PBANKA_093310	conserved Plasmodium protein, unknown function	-0.796173	-16.4168	0.0483591
PBANKA_144050	conserved Plasmodium protein, unknown function	-0.676823	-12.8186	0.0483929
PBANKA_124590	Plasmodium exported protein, unknown function	0.711234	-15.9208	0.0486011
PBANKA_050430	flagellar outer arm dynein-associated protein, putative	0.677607	-13.3594	0.0487937
PBANKA_092120	conserved Plasmodium protein, unknown function	-0.665347	-10.1706	0.0488472
PBANKA_041070	conserved Plasmodium protein, unknown function	-0.680915	-13.7138	0.0489388
PBANKA_121990	Cg7 protein, putative	0.684208	-13.9334	0.0491183
PBANKA_072120	conserved Plasmodium protein, unknown function	0.749805	-15.84	0.0492394
PBANKA_121090	phosphoglucomutase, putative	0.66384	-9.85987	0.0492691
PBANKA_135020	conserved Plasmodium protein, unknown function	-0.737429	-15.9074	0.0493884
PBANKA_100260	pfs45-48 related protein, putative	0.706775	-15.3768	0.0494071
PBANKA_135660	UDP-N-acetylglucosamine pyrophosphorylase, putative	-1.83006	-20.0865	0.0495291
PBANKA_092130	deoxyuridine 5'-triphosphate nucleotidohydrolase, putative	0.773123	-15.9674	0.0495456
PBANKA_146190	conserved Plasmodium protein, unknown function	0.685895	-13.7548	0.0496193
PBANKA_041100	conserved Plasmodium protein, unknown function	0.744226	-16.9523	0.0496223
PBANKA_111800	conserved Plasmodium protein, unknown function	-0.666801	-12.0599	0.0498282
PBANKA_070950	ATP-dependent RNA helicase prh1, putative	-0.66583	-12.084	0.0498563
PBANKA_061020	DNA replication licensing factor MCM5, putative	0.665482	-11.6346	0.0498605
PBANKA_120150	conserved Plasmodium protein, unknown function	0.813168	-16.5069	0.0503598
PBANKA_031290	conserved Plasmodium protein, unknown function	-0.727275	-15.4837	0.0503953
PBANKA_102900	conserved Plasmodium protein, unknown function	-0.689765	-14.5217	0.0504831
PBANKA_051920	CCAT-binding transcription factor-like protein, putative	-0.738248	-15.4168	0.0505109
PBANKA_133690	conserved Plasmodium protein, unknown function	0.673951	-13.0842	0.0505304
PBANKA_121340	FAD synthetase, putative	0.711035	-14.917	0.0509399
PBANKA_031540	chromatin-binding protein, putative	-0.663391	-11.9808	0.0509642
PBANKA_052020	ADP/ATP transporter on adenylate translocase, putative	0.673977	-13.1784	0.0509786
PBANKA_112070	nascent polypeptide associated complex alpha chain, putative	-0.664088	-12.0279	0.0511026
PBANKA_070410	ubiquitination-mediated degradation component, putative	0.664957	-12.5764	0.0513072
PBANKA_142950	RNA polymerase subunit 8c, putative	-0.67086	-13.2981	0.0513553
PBANKA_144240	conserved Plasmodium protein, unknown function	-1.02552	-17.85	0.0513655
PBANKA_135920	nucleic acid binding protein, putative	-0.675727	-13.683	0.0513733
PBANKA_060870	conserved Plasmodium protein, unknown function	0.671776	-13.3216	0.0513924
PBANKA_010080	conserved Plasmodium protein, unknown function	-0.675693	-13.6117	0.0515192
PBANKA_134910	merozoite surface protein 7	0.698837	-15.9614	0.0515314
PBANKA_010910	transketolase, putative	-0.657835	-10.713	0.0516515
PBANKA_135520	aconitase, putative	0.664937	-12.6552	0.0519981
PBANKA_092690	conserved Plasmodium protein, unknown function	0.663035	-12.5685	0.052082
PBANKA_130210	50S ribosomal protein L20, putative	-2.19882	-20.3165	0.0520931
PBANKA_080740	proteasome regulatory protein, putative	2.46487	-20.6466	0.0520931
PBANKA_092570	conserved Plasmodium protein, unknown function	0.679891	-13.9098	0.0521244
PBANKA_031210	conserved Plasmodium protein, unknown function	0.658207	-11.6253	0.0521276
PBANKA_140350	conserved Plasmodium protein, unknown function	0.672709	-13.5227	0.0522298
PBANKA_082020	thioredoxin, putative	-0.654106	-8.45794	0.0523118
PBANKA_114410	RNAse L inhibitor protein, putative	0.680789	-13.8667	0.0528619
PBANKA_143580	conserved Plasmodium protein, unknown function	0.83004	-17.3747	0.052901
PBANKA_136490	conserved Plasmodium protein, unknown function	-0.656866	-11.881	0.0530802
PBANKA_121430	enolase, putative	-0.65419	-10.9376	0.053151
PBANKA_101140	DNA topoisomerase II, putative	-0.717765	-15.5441	0.0531923
PBANKA_050300	conserved Plasmodium protein, unknown function	0.675035	-13.8425	0.0532175
PBANKA_123770	conserved Plasmodium protein, unknown function, fragment	-0.661382	-12.7816	0.0534251
PBANKA_080920	ribosomal protein L35, putative	-0.683848	-14.4479	0.0536168
PBANKA_061700	conserved membrane protein, unknown function	0.654956	-11.7996	0.0539981
PBANKA_142570	conserved Plasmodium protein, unknown function	3.67664	-21.6731	0.0543001
PBANKA_031120	conserved Plasmodium protein, unknown function	-0.654079	-12.1254	0.054521
PBANKA_136320	ubiquitin-activating enzyme e1, putative	-0.661757	-13.2094	0.0547402
PBANKA_141920	cyclophilin E, putative	0.661941	-14.2168	0.0552868
PBANKA_120370	regulator of nonsense transcripts, putative	-0.671834	-14.34	0.0553419
PBANKA_010120	elongation factor G, putative	-0.650507	-12.1087	0.0555964
PBANKA_134220	conserved Plasmodium protein, unknown function	-0.659498	-13.2962	0.0556161
PBANKA_071140	perforin like protein 4	-0.645418	-9.50985	0.0556675
PBANKA_101880	conserved Plasmodium protein, unknown function	0.646405	-10.6613	0.0557089
PBANKA_144140	proliferating cell nuclear antigen 2, putative	0.658659	-13.6404	0.0557156
PBANKA_041370	conserved Plasmodium protein, unknown function	0.839322	-16.4059	0.0557163
PBANKA_146180	tat-binding protein homolog, putative	0.646755	-11.0466	0.0558449
PBANKA_113200	phosphatase, putative	-0.672542	-14.2749	0.055857
PBANKA_030440	merozoite surface protein 4/5	-0.660144	-13.4835	0.0559276
PBANKA_102350	conserved Plasmodium protein, unknown function	0.655404	-13.0888	0.0559692
PBANKA_113970	indole-3-glycerol-phosphate synthase, putative	0.868693	-17.0462	0.0561103
PBANKA_020560	DNA repair exonuclease, putative	-0.687778	-15.0089	0.0562194
PBANKA_142780	peptidase family C50, putative	0.723338	-15.5186	0.0564919
PBANKA_131230	SNARE protein, putative	-0.645717	-11.3939	0.0566172
PBANKA_091990	ATP-dependent phosphofructokinase, putative	0.643274	-10.064	0.0567529
PBANKA_081310	conserved Plasmodium protein, unknown function	0.647815	-12.0708	0.0569733
PBANKA_062190	mitochondrial import inner membrane translocase subunit tim14, putative	-0.650089	-12.681	0.0571417
PBANKA_040610	conserved Plasmodium protein, unknown function	-0.660964	-13.8868	0.0571977
PBANKA_120340	conserved Plasmodium protein, unknown function	-0.656896	-13.5504	0.0573808
PBANKA_091890	conserved Plasmodium protein, unknown function	0.662997	-14.5091	0.0576959
PBANKA_072140	conserved Plasmodium protein, unknown function	-0.774245	-16.4706	0.0577818
PBANKA_124110	nucleolar Jumonji domain interacting protein, putative	0.667374	-14.0805	0.0578102
PBANKA_031000	heat shock 40 kDa protein, putative	-0.641222	-10.6301	0.0578718
PBANKA_060910	conserved Plasmodium protein, unknown function	-0.640612	-10.4455	0.057904
PBANKA_142180	mitochondrial ATP synthase F1, epsilon subunit, putative	0.666535	-14.2795	0.0580157
PBANKA_103880	conserved Plasmodium protein, unknown function	0.65217	-13.6822	0.0580877
PBANKA_102250	surface protein, putative	0.640107	-10.3907	0.0581021
PBANKA_122300	conserved Plasmodium protein, unknown function	-0.665785	-14.4844	0.0581728
PBANKA_131800	serine/threonine protein kinase, putative	0.873328	-16.9275	0.0581991
PBANKA_040230	dihydrolipoamide acyltransferase, putative	0.643274	-12.2258	0.0583795
PBANKA_131090	conserved Plasmodium protein, unknown function	-0.652203	-13.3532	0.0585798
PBANKA_102020	cyclophilin, putative	-0.679182	-14.8338	0.0586393
PBANKA_110310	actin depolymerizing factor, putative	0.641727	-11.9377	0.0586795
PBANKA_031560	40S ribosomal protein S30, putative	-0.673267	-14.546	0.0588788
PBANKA_021310	signal recognition particle, putative	-0.988618	-18.1193	0.0590683
PBANKA_144920	conserved Plasmodium protein, unknown function	-0.642894	-12.5287	0.0594435
PBANKA_041680	ubiquitin specific protease, putative	0.652265	-13.7224	0.0594749
PBANKA_051360	adenosine deaminase, putative	0.661962	-14.2056	0.0594844
PBANKA_134960	conserved Plasmodium protein, unknown function	-0.689254	-15.1019	0.0594909
PBANKA_080400	ribosomal protein, L37e, putative	-0.646787	-13.0872	0.0596833
PBANKA_113640	conserved Plasmodium protein, unknown function	-0.687013	-15.0036	0.0599471
PBANKA_040900	conserved Plasmodium protein, unknown function	-0.638627	-11.7151	0.0600392
PBANKA_090800	conserved Plasmodium protein, unknown function	0.641145	-12.754	0.0601437
PBANKA_041780	conserved Plasmodium protein, unknown function	0.642	-12.846	0.0601447
PBANKA_061310	conserved Plasmodium protein, unknown function	-0.637403	-11.7448	0.0601484
PBANKA_051390	conserved Plasmodium protein, unknown function	-0.636032	-11.454	0.0601902
PBANKA_142490	ubiquitin-conjugating enzyme, putative	-0.738413	-16.1258	0.0606761
PBANKA_021130	cysteine desulfurase, putative	0.634583	-10.92	0.060758
PBANKA_121190	phosphoinositide specific phospholipase c, putative	0.635028	-11.2091	0.0608424
PBANKA_092290	mitochondrial inner membrane translocase subunit tim44, putative	-0.635064	-11.2942	0.0609568
PBANKA_083540	conserved Plasmodium protein, unknown function	0.653161	-13.9864	0.0610435
PBANKA_060080	cytochrome c oxidase assembly protein, putative	0.645211	-13.5921	0.061147
PBANKA_102200	40S ribosomal protein S25, putative	-0.647317	-13.5867	0.0615305
PBANKA_041030	26S proteasome regulatory subunit S14, putative	0.63538	-11.9836	0.0615989
PBANKA_041590	conserved Plasmodium protein, unknown function	-0.669694	-14.7008	0.0616489
PBANKA_114020	splicing factor, putative	-0.643388	-13.3923	0.061943
PBANKA_052290	u5 small nuclear ribonucleoprotein-specific protein, putative	-0.639353	-12.8721	0.0620357
PBANKA_140980	ATP synthase gamma chain, mitochondrial precursor, putative	0.644823	-13.9261	0.0621137
PBANKA_031020	conserved Plasmodium protein, unknown function	0.643501	-13.6642	0.0621274
PBANKA_131480	elongation factor 2, putative	0.627634	-9.00814	0.0625607
PBANKA_100890	conserved Plasmodium protein, unknown function	0.633945	-12.7751	0.0626421
PBANKA_131210	conserved Plasmodium protein, unknown function	0.645898	-13.7276	0.0627288
PBANKA_102280	glycine--tRNA ligase, putative	-0.637464	-12.9835	0.0628664
PBANKA_101380	cytochrome c oxidase subunit II precursor, putative	0.633007	-12.1915	0.0629159
PBANKA_060930	GPI mannosyltransferase I, putative, fragment	-0.659673	-14.6236	0.0632256
PBANKA_136260	nucleolar preribosomal associated cytoplasmic ATPase, putative	-0.649912	-14.4609	0.0633344
PBANKA_091420	conserved Plasmodium protein, unknown function	-0.637689	-13.0876	0.063355
PBANKA_040210	spindle pole body protein, putative	-0.628763	-11.5178	0.0635167
PBANKA_132380	conserved Plasmodium protein, unknown function	0.704894	-15.5564	0.063523
PBANKA_121920	Cg8 protein, putative	0.629815	-12.0904	0.063964
PBANKA_122600	pseudouridylate synthase, putative	-0.646554	-13.862	0.0640524
PBANKA_141200	conserved Plasmodium protein, unknown function	0.6358	-13.213	0.0642482
PBANKA_080060	centrin, putative	0.746043	-16.5848	0.0643367
PBANKA_041120	GTP-binding protein, putative	1.1176	-18.7564	0.0646648
PBANKA_091240	conserved Plasmodium protein, unknown function	0.751425	-16.5471	0.0647435
PBANKA_130340	CCAAT-binding transcription factor, putative	0.780797	-16.9634	0.0648079
PBANKA_030590	conserved Plasmodium protein, unknown function	0.636526	-13.2276	0.0648429
PBANKA_010590	uroporphyrinogen III decarboxylase, putative	0.643945	-14.1648	0.0649725
PBANKA_130690	serine/threonine protein kinase, putative	0.628517	-12.359	0.0650042
PBANKA_144390	conserved Plasmodium protein, unknown function	0.634754	-12.9352	0.0650368
PBANKA_132200	conserved Plasmodium protein, unknown function	0.631523	-12.8075	0.0653933
PBANKA_112840	conserved Plasmodium protein, unknown function	-0.816975	-17.4286	0.0655277
PBANKA_142340	conserved Plasmodium protein, unknown function	-0.723206	-16.4554	0.0658619
PBANKA_136510	conserved Plasmodium protein, unknown function	0.683078	-15.4258	0.0659641
PBANKA_070830	conserved Plasmodium protein, unknown function, fragment	0.692587	-15.6586	0.0659869
PBANKA_121170	conserved Plasmodium protein, unknown function	0.653343	-14.2331	0.0662428
PBANKA_145140	protein-S-isoprenylcysteine O-methyltransferase, putative	-0.710964	-16.2209	0.0663386
PBANKA_100540	conserved Plasmodium protein, unknown function	0.62999	-12.9456	0.06658
PBANKA_132230	conserved Plasmodium protein, unknown function	-0.651719	-14.5357	0.0666011
PBANKA_010870	conserved Plasmodium protein, unknown function	-0.618524	-10.1004	0.0668195
PBANKA_092630	conserved Plasmodium protein, unknown function	0.627408	-13.1152	0.066935
PBANKA_040460	activator of Hsp90 ATPase, putative	-0.628748	-13.1317	0.0670289
PBANKA_136130	TBC domain protein, putative	0.622899	-12.3396	0.0671303
PBANKA_141650	conserved Plasmodium protein, unknown function	0.863691	-17.0369	0.0672918
PBANKA_101490	coatamer protein, beta subunit, putative	0.620293	-11.4928	0.0673064
PBANKA_090940	conserved Plasmodium protein, unknown function	-0.618293	-10.6622	0.0673215
PBANKA_081220	conserved Plasmodium protein, unknown function	0.626685	-13.1758	0.0673234
PBANKA_120650	conserved Plasmodium protein, unknown function	0.717653	-16.4956	0.0674137
PBANKA_030780	conserved Plasmodium protein, unknown function	-0.624699	-12.6261	0.0675262
PBANKA_011230	conserved Plasmodium protein, unknown function	0.619488	-11.3168	0.0676206
PBANKA_082900	conserved Plasmodium protein, unknown function	-0.62235	-12.608	0.0676965
PBANKA_052060	enhancer of rudimentary homolog, putative	0.787274	-16.9415	0.0677985
PBANKA_103670	conserved Plasmodium protein, unknown function	0.624736	-13.33	0.0680154
PBANKA_141070	conserved Plasmodium protein, unknown function	0.684187	-16.6449	0.0680393
PBANKA_144940	splicing factor 3b, putative	0.624491	-12.7224	0.0680696
PBANKA_081710	thioredoxin reductase 3, putative	0.621487	-12.3893	0.068092
PBANKA_131080	40S ribosomal protein S2, putative	-0.616632	-10.7844	0.0682299
PBANKA_010600	G-protein associated signal transduction protein, putative	-0.637575	-14.0476	0.0683977
PBANKA_111500	conserved Plasmodium protein, unknown function	-0.617231	-11.7012	0.0688111
PBANKA_132490	mitochondrial ribosomal protein S4/S9 precursor, putative	-0.625484	-13.3235	0.0689223
PBANKA_111730	conserved Plasmodium protein, unknown function	-0.613811	-10.3821	0.0690483
PBANKA_144440	conserved Plasmodium protein, unknown function	0.6346	-14.0653	0.0696264
PBANKA_041790	conserved Plasmodium protein, unknown function	-0.618801	-12.8307	0.0696499
PBANKA_124010	conserved Plasmodium protein, unknown function	-0.615298	-11.6655	0.0696532
PBANKA_101680	exosome complex exonuclease rrp41, putative	-0.712343	-16.2556	0.0697174
PBANKA_124400	cell cycle regulator protein, putative	0.612763	-11.4177	0.0697244
PBANKA_133740	adenosine-diphosphatase, putative	0.617302	-12.4608	0.0699061
PBANKA_113310	serine/threonine protein kinase, putative	0.636941	-14.4247	0.0699326
PBANKA_100190	conserved Plasmodium protein, unknown function	-0.952568	-18.5252	0.0699731
PBANKA_094120	conserved protein, unknown function	-0.617754	-12.5461	0.0700612
PBANKA_120280	conserved Plasmodium protein, unknown function	0.642253	-14.4813	0.0701171
PBANKA_144560	protein kinase, putative	-0.637769	-14.3889	0.0702392
PBANKA_143050	conserved Plasmodium protein, unknown function	-0.697741	-15.9531	0.0704202
PBANKA_093150	folate/biopterin transporter, putative	0.642514	-14.3435	0.0705873
PBANKA_082450	lipoate-protein ligase a type 2, putative	0.611104	-11.0741	0.0709182
PBANKA_101070	queuine tRNA ribosyltransferase, putative	0.766905	-16.6273	0.0709249
PBANKA_040050	Pb-fam protein	-29.0147	-35.5087	0.0709343
PBANKA_140010	BIR protein	-29.0448	-35.4937	0.0709343
PBANKA_080200	conserved Plasmodium protein, unknown function	-0.661763	-15.2108	0.0709346
PBANKA_102060	actin-related protein homolog, putative	-0.609137	-10.3633	0.0712775
PBANKA_110830	ATP-dependent RNA helicase, putative	-0.607816	-9.09443	0.0713034
PBANKA_124540	conserved Plasmodium protein, unknown function	-0.625758	-13.8639	0.0715552
PBANKA_011010	conserved Plasmodium protein, unknown function	0.611357	-12.0621	0.0717145
PBANKA_110590	conserved Plasmodium protein, unknown function	-0.610628	-11.6917	0.0717652
PBANKA_082770	conserved Plasmodium protein, unknown function	-0.618878	-13.1234	0.0719985
PBANKA_143510	D-ribulose-5-phosphate 3-epimerase, putative	0.624535	-14.0434	0.0721013
PBANKA_101770	ubiquinol-cytochrome c reductase hinge protein, putative	0.619276	-13.0122	0.0722361
PBANKA_143070	conserved Plasmodium protein, unknown function	-0.637106	-14.3455	0.0722568
PBANKA_010330	conserved Plasmodium protein, unknown function	-0.609235	-12.0313	0.0727618
PBANKA_145290	conserved Plasmodium protein, unknown function	0.634429	-14.2629	0.072768
PBANKA_030390	metabolite/drug transporter, putative	-0.606972	-11.1351	0.0727727
PBANKA_120530	conserved Plasmodium protein, unknown function	0.610801	-12.8232	0.0729498
PBANKA_040130	iron-sulfur protein, putative	0.629556	-14.3179	0.0729907
PBANKA_083040	conserved Plasmodium protein, unknown function	-0.604504	-9.40821	0.0730058
PBANKA_082920	conserved Plasmodium protein, unknown function	-0.608176	-11.7475	0.073054
PBANKA_102930	40S ribosomal protein S9A, putative	0.609132	-12.843	0.073255
PBANKA_124060	membrane skeletal protein, putative	-0.603184	-8.57126	0.0733868
PBANKA_070080	conserved Plasmodium protein, unknown function	0.666653	-15.6631	0.0738322
PBANKA_020870	LytB protein, putative	-0.63504	-14.8949	0.0738639
PBANKA_080360	conserved Plasmodium protein, unknown function	0.60941	-12.2953	0.0738856
PBANKA_040820	calcium dependent protein kinase 3	-0.601131	-7.74734	0.0742306
PBANKA_050200	conserved Plasmodium protein, unknown function	0.657349	-14.9849	0.074262
PBANKA_130250	conserved protein, unknown function	0.661075	-15.8336	0.0743035
PBANKA_111690	conserved Plasmodium protein, unknown function	-0.605704	-11.9254	0.0744077
PBANKA_133960	MSF1-like protein, putative	-0.602958	-10.7787	0.0744734
PBANKA_102890	diphthamide synthesis protein, putative	-0.605706	-11.9347	0.0745918
PBANKA_134190	conserved Plasmodium protein, unknown function	-0.604854	-11.9524	0.0747359
PBANKA_144470	conserved Plasmodium protein, unknown function	-0.602403	-11.6345	0.0750108
PBANKA_131120	conserved Plasmodium protein, unknown function	-0.612307	-13.0841	0.0752547
PBANKA_124050	conserved Plasmodium protein, unknown function	0.654669	-15.3878	0.0752954
PBANKA_114180	conserved Plasmodium protein, unknown function	-0.619725	-13.969	0.0753219
PBANKA_100210	p36 protein	0.60802	-12.6761	0.0755267
PBANKA_052260	erythrocyte membrane-associated antigen, putative	-0.599183	-10.6554	0.0759411
PBANKA_146390	conserved Plasmodium protein, unknown function	-0.606205	-12.7784	0.0760997
PBANKA_060400	conserved Plasmodium protein, unknown function	-0.608496	-13.2683	0.0761042
PBANKA_131820	nifU protein, putative	-0.604892	-12.5403	0.0764502
PBANKA_145820	conserved Plasmodium protein, unknown function	0.622347	-14.0284	0.076506
PBANKA_010850	mitochondrial ribosomal protein L19 precursor, putative	0.606977	-13.1969	0.0766532
PBANKA_051240	nucleolar preribosomal assembly protein, putative	-0.601593	-12.1043	0.0766916
PBANKA_071800	conserved Plasmodium protein, unknown function	0.618502	-13.4217	0.0767601
PBANKA_091320	conserved Plasmodium protein, unknown function	0.632945	-14.5743	0.0768429
PBANKA_120910	conserved Plasmodium protein, unknown function	0.62891	-14.7676	0.0768808
PBANKA_103620	RNA-binding protein, putative	-0.610213	-13.1247	0.0771786
PBANKA_135230	conserved Plasmodium protein, unknown function	0.598567	-11.5747	0.0773891
PBANKA_132930	40S ribosomal protein S3, putative	-0.598787	-11.6193	0.0776252
PBANKA_146000	rac-beta serine/threonine protein kinase, putative	-0.595894	-10.6699	0.0778509
PBANKA_146220	protein phosphatase 2C, putative	-0.59891	-11.9772	0.077867
PBANKA_031490	conserved Plasmodium protein, unknown function	-0.600911	-12.4046	0.0779231
PBANKA_091440	heat shock protein hsp70 homologue, putative	-0.595245	-10.4775	0.0779354
PBANKA_094230	conserved Plasmodium protein, unknown function	-0.754602	-17.3051	0.0779445
PBANKA_142830	conserved Plasmodium protein, unknown function	0.779365	-17.2838	0.0779445
PBANKA_102530	cyclic nucleotide-binding protein, putative	0.61415	-14.6596	0.0779986
PBANKA_142530	GTPase, putative	0.628055	-14.6554	0.0780262
PBANKA_145600	protein geranylgeranyltransferase type II, alpha subunit, putative	-0.656886	-15.6788	0.0780408
PBANKA_040400	conserved Plasmodium protein, unknown function	-0.61049	-13.6637	0.0781169
PBANKA_093250	conserved Plasmodium protein, unknown function	-0.608815	-13.505	0.0781707
PBANKA_041400	conserved Plasmodium protein, unknown function	-0.606431	-13.4443	0.0783357
PBANKA_121420	ribonucleotide reductase small subunit, putative	0.598081	-11.9377	0.078457
PBANKA_111840	conserved Plasmodium protein, unknown function	-0.600796	-12.9024	0.0785636
PBANKA_050710	PfMNL-3 CISD1-like iron-sulfur protein, putative	0.633857	-15.0883	0.0785711
PBANKA_011150	conserved Plasmodium protein, unknown function	0.694554	-16.0031	0.0786211
PBANKA_121480	conserved Plasmodium protein, unknown function	-0.59338	-10.1031	0.07867
PBANKA_121780	SMN-like protein	0.651805	-15.4593	0.0786961
PBANKA_130150	conserved Plasmodium protein, unknown function	-1.13658	-19.2665	0.0787571
PBANKA_071150	conserved Plasmodium protein, unknown function	-0.604203	-13.0019	0.0788132
PBANKA_090570	DNA-directed RNA polymerase I, putative	-0.606987	-13.8697	0.0788627
PBANKA_101500	mitochondrial ribosomal protein L15 precursor, putative	0.596061	-12.0285	0.078864
PBANKA_132550	conserved Plasmodium protein, unknown function	0.599478	-12.3756	0.0789773
PBANKA_112760	conserved Plasmodium protein, unknown function	0.977267	-18.7383	0.0791632
PBANKA_010370	conserved Plasmodium protein, unknown function	0.629784	-15.27	0.0791766
PBANKA_120720	adenylate kinase, putative	-0.687152	-16.3774	0.0793986
PBANKA_113880	conserved Plasmodium protein, unknown function	0.599034	-12.4549	0.0796684
PBANKA_132520	conserved Plasmodium protein, unknown function	0.600869	-13.641	0.0797128
PBANKA_110550	conserved Plasmodium protein, unknown function	0.599164	-12.999	0.079821
PBANKA_030160	conserved Plasmodium protein, unknown function	-0.590787	-9.91905	0.0799198
PBANKA_103660	ribonucleotide reductase small subunit, putative	0.598705	-13.4473	0.0800164
PBANKA_145240	ubiquitin-like protein, putative	-0.666912	-16.1451	0.0800906
PBANKA_110890	conserved Plasmodium protein, unknown function	0.62379	-15.1531	0.080512
PBANKA_136390	conserved Plasmodium protein, unknown function	0.601087	-13.9138	0.081098
PBANKA_071310	conserved Plasmodium protein, unknown function	-0.589997	-11.396	0.0811025
PBANKA_122680	DNA repair protein rad54, putative	-0.587577	-9.8015	0.0814126
PBANKA_110610	conserved Plasmodium protein, unknown function	-0.60643	-13.8929	0.0815859
PBANKA_111280	conserved Plasmodium protein, unknown function	-0.606926	-13.8578	0.0816005
PBANKA_101940	60S ribosomal protein L7-3, putative	-0.587536	-10.9216	0.0820641
PBANKA_091930	spermidine synthase, putative	0.596336	-13.5662	0.0820891
PBANKA_092330	conserved Plasmodium protein, unknown function	-0.587756	-11.1099	0.0823381
PBANKA_101000	conserved Plasmodium protein, unknown function	-0.611783	-14.0909	0.0825683
PBANKA_020760	asparagine-rich antigen, putative	0.585981	-10.773	0.0829104
PBANKA_133660	conserved Plasmodium protein, unknown function	0.584105	-9.13545	0.0829712
PBANKA_134320	conserved Plasmodium protein, unknown function	0.584726	-10.4849	0.0831829
PBANKA_102500	conserved Plasmodium protein, unknown function	0.589415	-12.4478	0.0833727
PBANKA_113630	RNA-binding protein, putative	-0.623222	-14.919	0.0836319
PBANKA_132590	conserved Plasmodium protein, unknown function	0.678254	-16.6256	0.0837394
PBANKA_031250	origin recognition complex subunit 5, putative	-0.590879	-12.7618	0.0841154
PBANKA_112940	conserved Plasmodium protein, unknown function	0.594366	-13.1412	0.0841203
PBANKA_083570	conserved Plasmodium protein, unknown function	-0.594491	-13.1443	0.0841248
PBANKA_124570	conserved Plasmodium protein, unknown function	0.69159	-16.1995	0.0841347
PBANKA_114530	conserved Plasmodium protein, unknown function	0.741513	-16.0244	0.0841575
PBANKA_102780	ATP-dependent protease, putative	0.589475	-12.38	0.0841733
PBANKA_100950	NAD(P)H-dependent glutamate synthase, putative	0.582605	-10.3809	0.0843201
PBANKA_050680	conserved Plasmodium protein, unknown function	0.586321	-12.4443	0.0844487
PBANKA_031580	ribosome associated membrane protein RAMP4, putative	0.585207	-12.4326	0.0846104
PBANKA_144650	asparagine-rich protein, putative	0.613157	-14.578	0.0849268
PBANKA_140660	CCAAT-binding transcription factor, putative	0.624046	-15.2145	0.08499
PBANKA_145720	conserved Plasmodium protein, unknown function	0.590894	-13.6923	0.0850168
PBANKA_020050		-1.76421	-21.118	0.0850524
PBANKA_140860	conserved Plasmodium protein, unknown function	0.627221	-15.3815	0.085222
PBANKA_102810	RNA guanylyltransferase, putative	0.590912	-12.9406	0.0853907
PBANKA_083280	conserved Plasmodium protein, unknown function	-0.585056	-12.2324	0.0857001
PBANKA_051060	conserved Plasmodium protein, unknown function	-0.608193	-14.6192	0.0857893
PBANKA_092340	60S ribosomal protein L35, putative	-0.587973	-12.9347	0.0858896
PBANKA_124270	beta adaptin protein, putative	0.583818	-11.8883	0.0860573
PBANKA_143590	conserved Plasmodium protein, unknown function	0.755049	-17.1767	0.0861037
PBANKA_123280	conserved Plasmodium protein, unknown function	-0.580614	-11.4132	0.0862936
PBANKA_041250	conserved Plasmodium protein, unknown function	-0.675777	-16.239	0.086348
PBANKA_144550	conserved Plasmodium protein, unknown function	-0.618796	-14.9058	0.0864814
PBANKA_010110	conserved Plasmodium protein, unknown function	0.63729	-16.5658	0.0865763
PBANKA_092620	conserved Plasmodium protein, unknown function	0.7153	-16.6742	0.0865861
PBANKA_110380	ATP-dependent helicase, putative	0.586918	-12.8788	0.0867366
PBANKA_081480	conserved Plasmodium protein, unknown function	-0.632469	-15.0319	0.0868291
PBANKA_101290	SNARE protein, putative	-0.599619	-14.0777	0.0869545
PBANKA_135320	conserved Plasmodium protein, unknown function	0.594773	-14.074	0.0869545
PBANKA_062280	conserved Plasmodium protein, unknown function	-0.58011	-11.9375	0.0869757
PBANKA_145010	mRNA methyltransferase, putative	0.582041	-12.3342	0.087158
PBANKA_021250	conserved Plasmodium protein, unknown function	0.603516	-14.5799	0.0872741
PBANKA_121760	histone H2A, putative	-0.57965	-11.5053	0.0875448
PBANKA_020490	conserved Plasmodium protein, unknown function	-0.586127	-13.2038	0.0875891
PBANKA_111140	myo-inositol 1-phosphate synthase, putative	0.582824	-12.7241	0.087612
PBANKA_041630	conserved Plasmodium protein, unknown function	-0.582746	-12.6844	0.0876779
PBANKA_081440	conserved Plasmodium protein, unknown function	0.579502	-12.5443	0.087963
PBANKA_092830	conserved Plasmodium protein, unknown function	0.670603	-15.9981	0.0880175
PBANKA_123220	transcriptional regulator, putative	-0.5994	-14.2134	0.0880347
PBANKA_141370	conserved Plasmodium protein, unknown function	-0.634501	-15.4488	0.0880727
PBANKA_110330	myosin pfm-b, putative	-0.576686	-10.9926	0.0880779
PBANKA_140750	conserved Plasmodium protein, unknown function	-0.65274	-16.0743	0.0882021
PBANKA_094200	calcium/calmodulin-dependent protein kinase, putative	0.625811	-14.8775	0.0883076
PBANKA_134560	elongation factor Tu, putative	0.575746	-11.3499	0.0886488
PBANKA_130090	cytochrome c oxidase assembly protein, putative	0.639867	-16.304	0.0888042
PBANKA_090580	DnaJ protein, putative	-0.58534	-13.3978	0.0890974
PBANKA_133590	DNA-directed RNA polymerase, alpha subunit, putative	0.735157	-17.6393	0.0893435
PBANKA_122820	glutamate dehydrogenase, putative	0.58148	-12.4758	0.0894053
PBANKA_082180	RNA-binding protein, putative	0.58239	-12.7915	0.0895426
PBANKA_102160	conserved Plasmodium protein, unknown function	-0.581706	-13.1567	0.0895461
PBANKA_031220	conserved Plasmodium protein, unknown function	0.583385	-13.1345	0.0897387
PBANKA_020020	Pb-fam-1 protein	-0.727124	-17.3945	0.089945
PBANKA_094060	exonuclease, putative	-0.741771	-17.0503	0.0900213
PBANKA_100090	conserved Plasmodium protein, unknown function	-0.740595	-17.1089	0.0900463
PBANKA_081680	glycolipid transfer protein, putative	-0.576371	-12.1657	0.090157
PBANKA_061930	conserved Plasmodium protein, unknown function	0.578893	-12.6837	0.0903426
PBANKA_122340	conserved Plasmodium protein, unknown function	-0.577482	-12.6736	0.0905037
PBANKA_113570	RNA-binding protein, putative	-0.5745	-12.123	0.0905262
PBANKA_094180	histone H2B, putative	-0.572093	-11.0146	0.0906481
PBANKA_146120	conserved Plasmodium protein, unknown function	-0.578717	-12.9631	0.090768
PBANKA_111780	rhomboid protease ROM10, putative; conserved Plasmodium protein, unknown function	0.66026	-16.2162	0.0908579
PBANKA_050260	conserved Plasmodium protein, unknown function	0.577791	-12.2846	0.0910327
PBANKA_134660	glutaminyl-tRNA synthetase, putative	0.571986	-11.4378	0.0910695
PBANKA_135720	heat shock protein 70 (hsp70), putative	0.578956	-12.8871	0.0910959
PBANKA_090250	kinesin-like protein, putative	-1.09964	-19.2824	0.0912558
PBANKA_141700	conserved Plasmodium protein, unknown function	1.44824	-19.3358	0.0912558
PBANKA_040650	TCP-1/cpn60 chaperonin, putative	0.602001	-14.584	0.0912786
PBANKA_094170	conserved Plasmodium protein, unknown function	0.589935	-13.974	0.0914296
PBANKA_141000	26S proteasome regulatory subunit 7, putative	0.57873	-13.2678	0.0915065
PBANKA_122490	conserved Plasmodium protein, unknown function	0.572756	-11.937	0.0915065
PBANKA_145510	replication factor C subunit 4, putative	0.627258	-16.4356	0.0918066
PBANKA_134130	conserved Plasmodium protein, unknown function	0.577538	-12.7007	0.0918087
PBANKA_010280	conserved Plasmodium protein, unknown function	-0.586528	-13.9718	0.0919586
PBANKA_021040	DNA mismatch repair protein, putative	0.570248	-11.2927	0.0923588
PBANKA_124340	nucleolar preribosomal GTPase, putative	-0.574531	-12.8319	0.092761
PBANKA_144930	CPW-WPC family protein, putative	0.576777	-13.0473	0.092765
PBANKA_145930	actin, putative	0.567086	-10.5012	0.0928357
PBANKA_143890	GTP cyclohydrolase I, putative	0.599147	-14.5731	0.0928679
PBANKA_101250	leucine-rich repeat protein 5, putative	-0.567293	-10.4864	0.092871
PBANKA_111650	mitochondrial import receptor subunit, putative	0.572128	-12.4242	0.0929377
PBANKA_140900	conserved Plasmodium protein, unknown function	0.650107	-16.2048	0.0931327
PBANKA_090180	conserved Plasmodium protein, unknown function	0.571672	-12.5757	0.093756
PBANKA_140340	DNA-directed RNA polymerase II, putative	-0.720258	-17.1817	0.0941868
PBANKA_132620	conserved Plasmodium protein, unknown function	0.647425	-16.5088	0.0948474
PBANKA_133840	vacuolar ATP synthase subunit g, putative	-0.586483	-14.0504	0.0948716
PBANKA_070730	histone acetyltransferase, putative	-0.563066	-10.4839	0.0952517
PBANKA_091040	conserved Plasmodium protein, unknown function	1.40082	-19.6215	0.095814
PBANKA_070820	conserved Plasmodium protein, unknown function, fragment	0.583793	-14.0291	0.0958278
PBANKA_070280	protein disulfide isomerase	-0.565134	-11.9088	0.096079
PBANKA_140490	26S proteasome regulatory subunit, putative	0.5819	-14.9772	0.0963186
PBANKA_144300	NIMA related kinase 1	-0.561061	-11.0731	0.0969898
PBANKA_134330	proteasome subunit beta type 7 precursor, putative	0.569295	-13.8213	0.0970527
PBANKA_113150	conserved Plasmodium protein, unknown function	0.559926	-10.8877	0.0972296
PBANKA_103720	conserved Plasmodium protein, unknown function	-0.561298	-11.4442	0.0972579
PBANKA_131020	conserved Plasmodium protein, unknown function, fragment	0.610524	-15.0402	0.0978948
PBANKA_136350	N6-adenine-specific methylase, putative	0.571849	-13.7747	0.0980451
PBANKA_050520	conserved Plasmodium protein, unknown function	-0.557366	-9.8666	0.0982917
PBANKA_141030	M1-family aminopeptidase, putative	0.560369	-11.4791	0.0983822
PBANKA_090360	dynamin-like protein, putative	0.571851	-13.5658	0.0984305
PBANKA_090860	conserved Plasmodium protein, unknown function	-0.55842	-10.7424	0.0984512
PBANKA_121660	conserved Plasmodium protein, unknown function	-0.558414	-10.9872	0.0986048
PBANKA_103840	selenoprotein, putative	0.576121	-14.9914	0.0987254
PBANKA_030640	2C-methyl-D-erythritol 2,4-cyclodiphosphate synthase, putative	-0.578561	-14.3733	0.0988277
PBANKA_121640	RNA triphosphatase, putative	0.665591	-16.334	0.0989821
PBANKA_132790	conserved Plasmodium protein, unknown function	-0.568629	-13.9765	0.0993261
PBANKA_052200	conserved Plasmodium protein, unknown function	0.56899	-13.6086	0.0994087
PBANKA_050730	dynein heavy chain, putative	0.571083	-14.0291	0.0994399
PBANKA_060790	3',5'-cyclic-nucleotide phosphodiesterase, putative	0.592661	-15.0873	0.0997386
PBANKA_080380	conserved Plasmodium protein, unknown function	-0.989057	-18.337	0.0999312
PBANKA_113080	inositol-polyphosphate 5-phosphatase, putative	-0.557505	-11.7173	0.100018
PBANKA_080650	triosephophate isomerase, putative	0.563668	-13.2586	0.100176
PBANKA_100290	ag-1 blood stage membrane protein homologue	0.772024	-17.9987	0.100721
PBANKA_081330	conserved Plasmodium protein, unknown function	0.562512	-13.2397	0.101341
PBANKA_010390	RNA-binding protein, putative	-0.555484	-12.1051	0.101512
PBANKA_145480	conserved Plasmodium protein, unknown function	0.557827	-13.0185	0.101849
PBANKA_070200	conserved Plasmodium protein, unknown function	0.551013	-10.1443	0.102114
PBANKA_062030	conserved Plasmodium protein, unknown function	0.563127	-13.6403	0.102179
PBANKA_101400	glutamate dehydrogenase, putative	0.564966	-13.3588	0.102311
PBANKA_050770	conserved Plasmodium protein, unknown function	-0.613158	-16.1724	0.10235
PBANKA_122120	60S ribosomal protein L34a, putative	-0.554156	-11.8101	0.102673
PBANKA_113500	conserved Plasmodium protein, unknown function	0.561092	-13.0996	0.102728
PBANKA_145420	conserved Plasmodium protein, unknown function	0.554064	-12.3445	0.102767
PBANKA_060860	conserved Plasmodium protein, unknown function	-0.548761	-8.18474	0.103012
PBANKA_101690	conserved Plasmodium protein, unknown function	-0.621841	-15.7159	0.103131
PBANKA_130630	conserved Plasmodium protein, unknown function	0.554152	-12.3355	0.103201
PBANKA_140920	conserved Plasmodium protein, unknown function	-0.548439	-8.23114	0.103263
PBANKA_092560	conserved Plasmodium protein, unknown function	0.553402	-12.105	0.103361
PBANKA_030280	conserved Plasmodium protein, unknown function	-0.707181	-17.2517	0.103388
PBANKA_100160	SET domain protein, putative	0.566738	-13.8399	0.103671
PBANKA_052390	conserved Plasmodium protein, unknown function	0.550065	-11.1717	0.103764
PBANKA_140690	conserved Plasmodium protein, unknown function	0.557876	-12.9886	0.103849
PBANKA_122150	mitochondrial ribosomal protein L1 precursor, putative	-0.549492	-10.8486	0.104068
PBANKA_101630	proliferation-associated protein 2g4, putative	0.552531	-12.0969	0.104069
PBANKA_091720	RNA-binding protein s1, putative	-0.55577	-12.7124	0.104126
PBANKA_090200	conserved Plasmodium protein, unknown function	0.681165	-17.343	0.104263
PBANKA_132920	dynein beta chain, putative	0.572722	-14.716	0.104495
PBANKA_111350	Rab1a, putative	0.550751	-12.6671	0.104655
PBANKA_123060	conserved Plasmodium protein, unknown function	0.559184	-13.1171	0.104663
PBANKA_123740	iron-sulfur assembly protein, putative	0.868072	-17.4841	0.104712
PBANKA_145150	conserved Plasmodium protein, unknown function	-0.560204	-13.6819	0.104757
PBANKA_081170	SNARE protein, putative	0.565735	-14.5121	0.104971
PBANKA_123070	conserved Plasmodium protein, unknown function	0.555731	-12.9326	0.105053
PBANKA_020330	DNA-directed RNA polymerase 2 subunit, putative	-0.565421	-14.5489	0.105407
PBANKA_040110	serine/threonine protein kinase, putative	-0.54564	-10.3956	0.105623
PBANKA_134430	chromatin assembly factor 1 subunit, putative	0.553166	-12.949	0.105639
PBANKA_020820	conserved Plasmodium protein, unknown function	0.551598	-13.2188	0.105769
PBANKA_020910	thrombospondin related sporozoite protein	-0.549744	-12.2551	0.105893
PBANKA_143030	conserved Plasmodium protein, unknown function	0.554489	-13.2963	0.106007
PBANKA_121230	initiation factor 2 subunit family, putative	0.553084	-13.5589	0.106039
PBANKA_061980	zinc finger protein, putative	-0.547369	-11.7767	0.10607
PBANKA_091800	60S ribosomal protein, putative	-0.544179	-8.83456	0.106086
PBANKA_140820	conserved Plasmodium protein, unknown function	-0.614296	-16.0952	0.106236
PBANKA_092270	conserved Plasmodium protein, unknown function	0.592244	-15.2805	0.106439
PBANKA_143500	conserved Plasmodium protein, unknown function	0.77591	-17.7198	0.106528
PBANKA_060610	tRNA delta(2)-isopentenylpyrophosphate transferase, putative	0.680356	-16.5057	0.106586
PBANKA_113020	ER lumen protein retaining receptor, putative	0.562586	-13.6877	0.107361
PBANKA_101460	phosphotyrosyl phosphatase activator, putative	0.553613	-13.2471	0.10775
PBANKA_134550	conserved Plasmodium protein, unknown function	0.542476	-10.4688	0.107823
PBANKA_091680	conserved Plasmodium protein, unknown function	0.561339	-13.7237	0.108021
PBANKA_143440	secreted ookinete protein, putative	-0.562431	-14.0936	0.108116
PBANKA_071420	ClpB protein, putative	0.566359	-14.2979	0.108391
PBANKA_060580	conserved Plasmodium protein, unknown function	0.550236	-13.4021	0.108422
PBANKA_092140	conserved Plasmodium protein, unknown function	0.55219	-13.1902	0.108505
PBANKA_091100	conserved Plasmodium protein, unknown function	-0.64397	-17.3191	0.108524
PBANKA_114350	ribosome biogenesis protein MRT4, putative	0.556556	-13.5704	0.108553
PBANKA_122940	conserved Plasmodium protein, unknown function	-0.59363	-15.4057	0.108582
PBANKA_110710	subtilisin-like protease 1, putative	0.544016	-11.6973	0.108593
PBANKA_136120	conserved Plasmodium protein, unknown function	0.544509	-11.9171	0.108636
PBANKA_110090	Pb-fam-1 protein	-0.721185	-16.9409	0.109093
PBANKA_021120	conserved Plasmodium protein, unknown function	0.553513	-13.1372	0.10921
PBANKA_051250	nucleolar preribosomal assembly protein, putative	-0.540976	-11.5306	0.109993
PBANKA_142540	conserved Plasmodium protein, unknown function	-0.65175	-16.5119	0.110049
PBANKA_010490	RNA-binding protein, putative	0.540373	-11.7558	0.110103
PBANKA_136170	conserved Plasmodium protein, unknown function	-0.597916	-15.5799	0.110179
PBANKA_010380	mitochondrial ribosomal protein L24 precursor, putative	0.553267	-13.3514	0.110236
PBANKA_144700	cytochrome b5, putative	-0.571454	-14.768	0.110591
PBANKA_031310	vacuolar sorting protein VPS45, putative	-0.548284	-13.2793	0.110715
PBANKA_091460	RNA (uracil-5-)methyltransferase, putative	-0.549772	-13.3943	0.110779
PBANKA_143630	conserved Plasmodium protein, unknown function	-0.664817	-16.5859	0.111198
PBANKA_135780	conserved Plasmodium protein, unknown function	-0.548045	-13.3878	0.111478
PBANKA_091900	26S proteasome regulatory complex subunit, putative	0.655677	-17.1255	0.111748
PBANKA_111960	merozoite surface protein 10, putative	0.543768	-12.9601	0.111845
PBANKA_131920	gamma-adaptin, putative	0.536927	-10.975	0.112093
PBANKA_021060	ubiquitin carboxyl-terminal hydrolase, putative	-0.539332	-12.0386	0.112264
PBANKA_081570	membrane transporter, putative	-0.536762	-11.3108	0.112279
PBANKA_136240	conserved Plasmodium protein, unknown function	0.552121	-13.9867	0.112485
PBANKA_123310	proteasome subunit beta type 1, putative	0.549879	-13.578	0.112589
PBANKA_103380	conserved Plasmodium protein, unknown function	0.54089	-13.321	0.113776
PBANKA_041500	Maf-like protein, putative	0.535284	-11.6351	0.113791
PBANKA_071830	DNA replication licensing factor, putative	-0.533211	-10.2848	0.113818
PBANKA_100230	conserved Plasmodium protein, unknown function	0.551703	-14.2637	0.113961
PBANKA_141310	lipoate protein ligase a type 1	0.547129	-13.8582	0.114442
PBANKA_114570	U2 small nuclear ribonucleoprotein A, putative	0.712762	-17.0362	0.114506
PBANKA_050390	conserved Plasmodium protein, unknown function	0.569832	-14.8019	0.114542
PBANKA_091670	conserved Plasmodium protein, unknown function	0.532179	-10.3458	0.114666
PBANKA_050160	golgi matrix protein, putative	0.534585	-11.6318	0.115017
PBANKA_112140	RNA methyltransferase, putative	0.533115	-11.4462	0.115079
PBANKA_021360	mRNA (N6-adenosine)-methyltransferase, putative	-0.537562	-13.294	0.115099
PBANKA_133570	conserved Plasmodium protein, unknown function	0.534244	-12.4416	0.115231
PBANKA_111180	glutathione synthetase, putative	-0.542552	-13.2839	0.115283
PBANKA_061550	conserved Plasmodium protein, unknown function	0.529824	-9.7037	0.115794
PBANKA_131720	pyridine nucleotide transhydrogenase, putative	0.535295	-12.2931	0.115935
PBANKA_144320	RNA pseudouridylate synthase, putative	0.560547	-16.4498	0.116069
PBANKA_100720	replication factor a protein, putative	0.535242	-12.9978	0.116104
PBANKA_135420	conserved Plasmodium protein, unknown function	0.554783	-14.5629	0.116163
PBANKA_124040	RNA methyltransferase, putative	0.54586	-13.592	0.116449
PBANKA_141670	apicoplast glycerol-3-phosphate acyltransferase, putative	0.619176	-16.0924	0.116465
PBANKA_130600	conserved Plasmodium protein, unknown function	0.564055	-15.685	0.116514
PBANKA_090640	60S ribosomal protein L35ae, putative	0.539153	-13.2982	0.116517
PBANKA_103580	conserved Plasmodium protein, unknown function	0.535475	-12.4393	0.116544
PBANKA_052270	alpha tubulin 2	-0.555389	-14.1826	0.116573
PBANKA_031270	DEAD/DEAH helicase, putative	0.538852	-13.3188	0.116639
PBANKA_111970	cleavage stimulation factor subunit 1, putative	0.533945	-12.0874	0.116676
PBANKA_141500	conserved Plasmodium protein, unknown function	-0.531508	-11.5865	0.116701
PBANKA_134070	conserved Plasmodium protein, unknwon function	0.541318	-14.0758	0.116779
PBANKA_061240	conserved Plasmodium protein, unknown function	0.528735	-10.0799	0.11679
PBANKA_131950	LCCL domain-containing protein CCP2	0.53247	-12.0999	0.117029
PBANKA_110420	3-methyl-2-oxobutanoate dehydrogenase (lipoamide), putative	0.528163	-10.2032	0.117174
PBANKA_134940	conserved Plasmodium protein, unknown function	-0.873673	-18.3925	0.117421
PBANKA_131390	conserved Plasmodium protein, unknown function	0.766994	-18.3375	0.117421
PBANKA_061420	conserved Plasmodium protein, unknown function	-0.570174	-15.0691	0.117486
PBANKA_123350	RNA-binding protein, putative	0.527806	-10.0815	0.117522
PBANKA_094270	ATP-dependent chromatin remodeling protein SNF2, putative	-0.534997	-12.9785	0.117921
PBANKA_061820	phosphoinositide-binding protein, putative	-0.528519	-11.2514	0.118126
PBANKA_094130	translocon component PTEX88, putative	0.62851	-16.3051	0.118341
PBANKA_090290	conserved Plasmodium protein, unknown function	0.644523	-17.6257	0.118686
PBANKA_130870	conserved Plasmodium protein, unknown function	0.583296	-15.4153	0.118757
PBANKA_135480	conserved Plasmodium protein, unknown function	0.542531	-14.0967	0.118778
PBANKA_120780	metallopeptidase, putative	0.619657	-16.6102	0.119087
PBANKA_132220	conserved Plasmodium protein, unknown function	0.581153	-15.6365	0.11921
PBANKA_041660	replication factor A-related protein, putative	0.543026	-14.2888	0.119506
PBANKA_124610	Pb-fam-1 protein	-1.34122	-20.0111	0.119678
PBANKA_090110	protein kinase, putative	0.53981	-14.3592	0.119943
PBANKA_135530	conserved Plasmodium protein, unknown function	0.555387	-14.6531	0.120517
PBANKA_121800	pyrazinamidase/nicotinamidase, putative; conserved Plasmodium protein, unknown function	0.564504	-15.6906	0.120748
PBANKA_122440	ferlin like protein, putative	0.558552	-14.6637	0.120795
PBANKA_142380	ABC transporter, putative	0.548466	-13.9367	0.120886
PBANKA_102010	PP1-like protein serine/threonine phosphatase, putative	-0.524053	-10.9183	0.120894
PBANKA_040090	conserved Plasmodium protein, unknown function	0.541891	-13.9137	0.120952
PBANKA_143990	conserved Plasmodium protein, unknown function	-0.531937	-12.8175	0.120995
PBANKA_113130	conserved Plasmodium protein, unknown function	-0.525307	-11.8388	0.121037
PBANKA_103520	LCCL domain-containing protein	0.524235	-10.6442	0.121071
PBANKA_110800	transcription factor IIb, putative	0.539564	-13.9647	0.121172
PBANKA_051940	conserved Plasmodium protein, unknown function	-0.537877	-13.4665	0.121396
PBANKA_146060	conserved Plasmodium protein, unknown function	-0.532809	-13.3052	0.121867
PBANKA_113280	conserved Plasmodium protein, unknown function	0.526447	-12.6353	0.122049
PBANKA_145080	conserved Plasmodium protein, unknown function	-0.520159	-8.75705	0.122187
PBANKA_091570	mitochondrial ribosomal protein L2 precursor, putative	0.541012	-14.6407	0.122423
PBANKA_113160	replication licensing factor, putative	0.528596	-12.8545	0.122466
PBANKA_061670	NIMA related kinase 4	0.522537	-11.2524	0.122481
PBANKA_133940	microfibril-associated protein homologue, putative	0.523192	-12.0284	0.122656
PBANKA_135210	conserved Plasmodium protein, unknown function	-0.525004	-12.2673	0.123285
PBANKA_140440	conserved Plasmodium protein, unknown function	-0.520999	-11.2776	0.123317
PBANKA_041180	vesicle transport v-SNARE protein, putative	0.585635	-16.6262	0.123356
PBANKA_133790	conserved Plasmodium protein, unknown function	0.52726	-12.757	0.123662
PBANKA_120250	conserved Plasmodium protein, unknown function	-0.536252	-14.5979	0.124077
PBANKA_123005	ribonuclease, putative, fragment	-0.522807	-12.3024	0.12446
PBANKA_010540	coatomer alpha subunit, putative	0.524151	-12.233	0.124465
PBANKA_112710	conserved Plasmodium protein, unknown function	-0.593031	-15.9998	0.124554
PBANKA_101220	methyltransferase, putative	0.522257	-12.6819	0.124707
PBANKA_091450	conserved Plasmodium protein, unknown function	-0.527784	-13.2532	0.124874
PBANKA_132150	conserved Plasmodium protein, unknown function	0.567389	-15.6984	0.125121
PBANKA_081430	conserved Plasmodium protein, unknown function	-0.520238	-12.1631	0.125607
PBANKA_062290	conserved Plasmodium protein, unknown function	0.575229	-16.2272	0.125691
PBANKA_040870	aybindin-like protein, putative	-0.536416	-14.2228	0.125751
PBANKA_060520	DNA-directed RNA polymerase III subunit, putative	-0.520897	-12.8211	0.125804
PBANKA_100690	conserved Plasmodium protein, unknown function	-0.569408	-16.0576	0.126016
PBANKA_051700	early transcribed membrane protein	0.522956	-13.3003	0.126141
PBANKA_010760	conserved Plasmodium protein, unknown function	-0.533736	-14.2888	0.126242
PBANKA_091350	conserved Plasmodium protein, unknown function	0.680121	-18.2548	0.126617
PBANKA_030230	aminotransferase, putative	-0.525892	-13.2365	0.126886
PBANKA_072180	apical merozoite protein, putative	0.565964	-15.1301	0.127935
PBANKA_110180	conserved Plasmodium protein, unknown function	-0.682879	-17.4556	0.127937
PBANKA_134520	conserved Plasmodium protein, unknown function	-0.554551	-15.1387	0.128397
PBANKA_131580	leucine-rich repeat protein 2, putative	0.791286	-18.5395	0.128716
PBANKA_133510	conserved Plasmodium protein, unknown function	-0.521341	-13.1888	0.128938
PBANKA_140550	conserved Plasmodium protein, unknown function	0.527191	-14.5204	0.128952
PBANKA_122730	conserved Plasmodium protein, unknown function	-0.523806	-13.6624	0.129049
PBANKA_100050	conserved rodent malaria protein, unknown function	0.63517	-17.8331	0.129106
PBANKA_040790	YT521-B-like family protein, putative	0.530607	-14.0346	0.129262
PBANKA_142480	RNA-binding protein, putative	0.567846	-16.3397	0.12927
PBANKA_122670	AAA family ATPase, putative	0.527496	-13.501	0.12949
PBANKA_100740	conserved Plasmodium protein, unknown function	-0.5175	-12.7574	0.129547
PBANKA_100960	conserved Plasmodium protein, unknown function	-0.514513	-12.0552	0.129627
PBANKA_020380	phenylalanyl-tRNA synthetase beta chain, putative	-0.52382	-13.8793	0.129727
PBANKA_081790	conserved Plasmodium protein, unknown function	-0.518118	-12.9082	0.12974
PBANKA_091660	oxysterol-binding protein, putative	0.514978	-12.05	0.129782
PBANKA_111320	conserved Plasmodium protein, unknown function	-0.537518	-14.6795	0.130247
PBANKA_094080	apicoplast ribosomal protein S15 precursor, putative	0.524486	-14.3716	0.130347
PBANKA_143720	conserved Plasmodium protein, unknown function	0.522578	-15.4767	0.130492
PBANKA_090790	conserved Plasmodium protein, unknown function	0.516413	-12.9278	0.130521
PBANKA_082210	conserved Plasmodium protein, unknown function	-0.517892	-12.9864	0.130598
PBANKA_114030	conserved Plasmodium protein, unknown function	-0.514492	-12.5529	0.130675
PBANKA_091370	coatomer delta subunit, putative	0.537544	-14.0773	0.130698
PBANKA_082160	conserved Plasmodium protein, unknown function	0.531278	-14.2937	0.130911
PBANKA_132260	conserved Plasmodium protein, unknown function	0.522722	-13.6412	0.131205
PBANKA_090620	conserved Plasmodium protein, unknown function	0.509308	-11.4394	0.132302
PBANKA_041720	conserved Plasmodium protein, unknown function	0.508155	-10.9944	0.132335
PBANKA_140060	cytoadherence linked asexual protein, putative	-0.515551	-12.6214	0.132359
PBANKA_111090	conserved Plasmodium protein, unknown function	-0.52201	-14.0597	0.132459
PBANKA_103010	actin II, putative	0.609344	-16.8294	0.132672
PBANKA_114290	Skp1 family protein, putative	0.516256	-13.5382	0.133241
PBANKA_142750	acyl CoA binding protein, putative	0.525171	-15.0216	0.133404
PBANKA_010340	glyoxalase I, putative	0.507545	-11.7044	0.133478
PBANKA_080100	conserved Plasmodium protein, unknown function	-0.583114	-16.1064	0.133493
PBANKA_110990	conserved Plasmodium protein, unknown function	0.50566	-10.826	0.133631
PBANKA_082300	ubiquitin-like protein, putative	-0.507577	-11.6206	0.133689
PBANKA_091410	conserved Plasmodium protein, unknown function	0.511932	-12.6975	0.133702
PBANKA_070630	GTP-binding protein, putative	0.538635	-14.3932	0.133773
PBANKA_080470	conserved Plasmodium protein, unknown function	-0.527726	-14.2892	0.134339
PBANKA_134090	conserved Plasmodium protein, unknown function	-0.526722	-14.4552	0.134405
PBANKA_091510	conserved Plasmodium protein, unknown function	0.546037	-15.3465	0.13441
PBANKA_051930	conserved Plasmodium protein, unknown function	0.518165	-14.3558	0.134459
PBANKA_090840	methyltransferase, putative	-0.509069	-12.5856	0.134538
PBANKA_141520	conserved Plasmodium protein, unknown function	0.533292	-14.3426	0.134631
PBANKA_145060	conserved Plasmodium protein, unknown function	-0.526321	-14.1728	0.134696
PBANKA_010170	conserved Plasmodium protein, unknown function	0.524281	-13.583	0.134938
PBANKA_020850	conserved Plasmodium protein, unknown function	-0.512841	-13.5181	0.135037
PBANKA_141400	conserved Plasmodium protein, unknown function	-0.508612	-12.5097	0.13522
PBANKA_141730	DnaJ/SEC63 protein, putative	-0.506135	-11.8443	0.135376
PBANKA_132530	conserved protein, unknown function	-0.511938	-13.0026	0.135436
PBANKA_113700	falcilysin, putative	0.504626	-11.2056	0.135717
PBANKA_021470	Plasmodium exported protein, unknown function	-0.514749	-13.5608	0.135809
PBANKA_134630	conserved Plasmodium protein, unknown function	0.508284	-12.4239	0.135965
PBANKA_082280	conserved Plasmodium protein, unknown function	-0.513605	-13.4436	0.136111
PBANKA_113850	exonuclease, putative	0.518086	-14.0744	0.13623
PBANKA_082890	conserved Plasmodium protein, unknown function	-0.60828	-16.6913	0.136265
PBANKA_093220	peptidyl-prolyl cis-trans isomerase, putative	-0.515398	-13.1982	0.136328
PBANKA_082130	conserved Plasmodium protein, unknown function	-0.515428	-13.9742	0.136416
PBANKA_113800	conserved Plasmodium protein, unknown function	0.509361	-12.8397	0.136936
PBANKA_135380	conserved Plasmodium protein, unknown function	-0.500344	-8.81494	0.137106
PBANKA_143420	arginyl-tRNA synthetase, putative	-0.521743	-14.2519	0.13729
PBANKA_082040	sugar transporter, putative	-0.619903	-17.3626	0.13737
PBANKA_131060	heme detoxification protein, putative	0.527372	-14.7377	0.13761
PBANKA_111420	ribose 5-phosphate epimerase, putative	-0.509394	-12.9515	0.137736
PBANKA_135680	conserved Plasmodium protein, unknown function	0.504715	-12.3584	0.137854
PBANKA_082720	monocarboxylase transporter, putative	0.52033	-14.2662	0.13794
PBANKA_142350	60S ribosomal protein L13-2, putative	-0.502175	-11.4332	0.138069
PBANKA_103570	conserved Plasmodium protein, unknown function	-0.590478	-16.3117	0.138069
PBANKA_110160	chromosome assembly factor 1, putative	0.512057	-13.6255	0.138186
PBANKA_144330	merozoite surface protein 9, putative	0.514864	-15.1754	0.138582
PBANKA_083230	conserved Plasmodium protein, unknown function	-0.574164	-16.0274	0.139052
PBANKA_112410	conserved Plasmodium protein, unknown function	-0.504165	-12.4071	0.139116
PBANKA_051840	conserved Plasmodium protein, unknown function	0.705881	-17.4071	0.139233
PBANKA_114360	alanine - tRNA ligase, putative	0.50269	-12.0756	0.139553
PBANKA_101840	arginine methyltransferase 1, putative	0.502418	-12.0137	0.139842
PBANKA_112750	glutamyl-tRNA(Gln) amidotransferase subunit B, putative	0.528882	-15.892	0.139859
PBANKA_051400	transcription factor, putative	-0.520874	-14.0657	0.13995
PBANKA_141460	inositol polyphosphate kinase, putative	0.51248	-13.9559	0.140255
PBANKA_083180	elongation factor Tu, putative	-0.508747	-13.8303	0.140661
PBANKA_145170	conserved Plasmodium protein, unknown function	-0.505291	-13.4137	0.140885
PBANKA_135990	conserved Plasmodium protein, unknown function	0.94324	-18.7232	0.141292
PBANKA_071280	conserved Plasmodium protein, unknown function	-0.530247	-15.0761	0.141351
PBANKA_120970	conserved Plasmodium protein, unknown function	0.497015	-11.3016	0.141464
PBANKA_143260	conserved Plasmodium protein, unknown function	-0.526397	-15.302	0.141601
PBANKA_144190	ATP-dependent RNA helicase, putative	0.497913	-11.7735	0.141729
PBANKA_041840	conserved Plasmodium protein, unknown function	1.87547	-21.6167	0.142362
PBANKA_144100	hydrolase/phosphatase, putative	2.8297	-22.0966	0.142362
PBANKA_121330	conserved Plasmodium protein, unknown function	-0.518785	-14.616	0.142872
PBANKA_041310	DNA-dependent RNA polymerase, putative	-0.503328	-13.1702	0.142983
PBANKA_081140	conserved Plasmodium protein, unknown function	-0.49873	-12.6536	0.143223
PBANKA_140710	conserved Plasmodium protein, unknown function	0.537469	-15.2244	0.143446
PBANKA_135160	conserved Plasmodium protein, unknown function	-0.578388	-16.3704	0.143573
PBANKA_050880	conserved Plasmodium protein, unknown function	-0.494217	-11.5403	0.143784
PBANKA_145580	conserved Plasmodium protein, unknown function	0.61892	-17.1645	0.144018
PBANKA_131900	conserved Plasmodium protein, unknown function	0.498631	-13.5258	0.144037
PBANKA_131610	conserved Plasmodium protein, unknown function	-0.496317	-12.5131	0.14408
PBANKA_133540	histone deacetylase, putative	-0.493396	-11.4014	0.144115
PBANKA_071360	conserved Plasmodium protein, unknown function	0.507439	-14.173	0.144414
PBANKA_144810	conserved Plasmodium protein, unknown function	-0.515708	-14.3027	0.144418
PBANKA_142110	transcription elongation factor s-II, putative	0.54008	-15.8279	0.144661
PBANKA_123080	pyridoxal kinase-like protein, putative	0.502354	-13.1366	0.144765
PBANKA_141250	conserved Plasmodium protein, unknown function	-0.94487	-19.2121	0.144952
PBANKA_102030	ankyrin, putative	-0.495011	-12.1617	0.145249
PBANKA_030510	serine repeat antigen 1	-0.53517	-14.9321	0.145684
PBANKA_134470	conserved Plasmodium protein, unknown function	0.495008	-12.2323	0.145775
PBANKA_031430	conserved Plasmodium protein, unknown function	-0.491757	-11.794	0.145939
PBANKA_134260	conserved Plasmodium protein, unknown function	0.537199	-15.2467	0.146364
PBANKA_080970	conserved Plasmodium protein, unknown function	-0.494357	-12.493	0.14652
PBANKA_135710		0.536634	-16.3305	0.146652
PBANKA_100470	conserved Plasmodium protein, unknown function	0.525872	-15.4781	0.14667
PBANKA_124080	RAP protein, putative	0.556722	-15.3066	0.14704
PBANKA_133420	RNA 3'-terminal phosphate cyclase-like protein, putative	-0.489837	-11.2915	0.147316
PBANKA_141320	conserved Plasmodium protein, unknown function	-0.588881	-16.0702	0.147468
PBANKA_090530	conserved Plasmodium protein, unknown function	-0.492772	-12.7806	0.147654
PBANKA_132980	transcription factor with AP2 domain(s), putative	0.500149	-13.5673	0.148388
PBANKA_091270	3-oxo-5-alpha-steroid 4-dehydrogenase, putative	-0.510517	-14.4588	0.148446
PBANKA_130520	serine/threonine protein kinase, putative	0.489524	-12.1393	0.14907
PBANKA_140250	conserved Plasmodium protein, unknown function	0.496375	-13.8018	0.149202
PBANKA_091700	conserved Plasmodium protein, unknown function, fragment	-0.489025	-12.2442	0.14961
PBANKA_093870	histidyl-tRNA synthetase, putative	-0.585027	-16.3354	0.149733
PBANKA_102470	ubiquitin fusion degradation protein UFD1, putative	0.487168	-12.2932	0.149749
PBANKA_061720	40S ribosomal protein S10, putative	-0.490118	-12.1284	0.149825
PBANKA_135560	sporozoite protein essential for cell traversal	0.519286	-15.3151	0.150215
PBANKA_113600	ADP-ribosylation factor, putative	0.512547	-15.7756	0.150233
PBANKA_093680	conserved Plasmodium protein, unknown function	-0.615511	-16.8106	0.150446
PBANKA_060140	cyclophilin, putative	-0.494869	-12.9029	0.150613
PBANKA_112290	hexokinase, putative	-0.489324	-12.6148	0.150935
PBANKA_080190	methyltransferase, putative	-0.496308	-13.5296	0.151113
PBANKA_140190	conserved Plasmodium protein, unknown function	-0.511986	-14.8791	0.151257
PBANKA_093400	RNAse P, putative	-0.539304	-16.2355	0.15134
PBANKA_130140	proteosome subunit alpha type 1, putative	-0.525513	-14.9844	0.151403
PBANKA_040840	conserved Plasmodium protein, unknown function	0.488589	-12.7639	0.152065
PBANKA_124470	conserved Plasmodium protein, unknown function	0.523841	-15.03	0.152136
PBANKA_146300	osmiophilic body protein	0.482057	-9.24934	0.152333
PBANKA_080730	conserved Plasmodium protein, unknown function	0.565669	-15.7918	0.152424
PBANKA_124070	NIMA related kinase 2	0.495303	-14.2585	0.152981
PBANKA_021370	conserved Plasmodium protein, unknown function	0.4871	-12.6139	0.153211
PBANKA_062240	kinesin, putative	-0.480946	-9.63548	0.153242
PBANKA_090240	conserved Plasmodium protein, unknown function, fragment	0.489284	-12.8643	0.153258
PBANKA_112320	conserved Plasmodium protein, unknown function	-0.486904	-12.8468	0.153363
PBANKA_040760	asparagine synthetase, putative	-0.481738	-10.9795	0.153445
PBANKA_052400	conserved Plasmodium protein, unknown function	-0.484241	-12.1311	0.153664
PBANKA_143270	conserved Plasmodium protein, unknown function	-0.484453	-12.3724	0.153885
PBANKA_090260	CCAAT-box DNA binding protein subunit B, putative	0.482117	-11.2905	0.154113
PBANKA_120010	BIR protein	-1.61857	-20.6066	0.154232
PBANKA_060720	conserved Plasmodium protein, unknown function	0.668385	-16.9135	0.154478
PBANKA_102450	conserved Plasmodium protein, unknown function	-0.568216	-16.5103	0.154528
PBANKA_140570	DnaJ protein, putative	-0.584525	-16.6915	0.15458
PBANKA_093430	protein tyrosine phosphatase, putative	0.489669	-13.173	0.154734
PBANKA_142670	dihydropteroate synthetase, putative	0.536123	-15.5166	0.154913
PBANKA_133820	beta-hydroxyacyl-ACP dehydratase precursor, putative	-0.48384	-12.4776	0.15502
PBANKA_101370	mitochondrial ribosomal protein L17-2 precursor, putative	0.495865	-14.2596	0.15505
PBANKA_123440	conserved Plasmodium protein, unknown function	-0.495333	-14.4245	0.155278
PBANKA_123250	eukaryotic translation initiation factor 3 subunit, putative	0.479881	-11.1253	0.155369
PBANKA_135890	conserved Plasmodium protein, unknown function	0.484548	-12.6719	0.155511
PBANKA_131640	U1 snRNA associated protein, putative	0.515775	-15.4442	0.155618
PBANKA_020390	conserved protein, unknown function	-0.505322	-14.6956	0.155961
PBANKA_110110	Plasmodium exported protein, unknown function	-0.505929	-14.4698	0.155963
PBANKA_060780	conserved Plasmodium protein, unknown function	0.484419	-12.7908	0.156246
PBANKA_081920	organelle ribosomal protein L3 precursor, putative	0.480623	-12.6294	0.157526
PBANKA_133210	conserved Plasmodium protein, unknown function	0.478841	-11.6546	0.157528
PBANKA_080810	conserved Plasmodium protein, unknown function	-0.499269	-14.7026	0.157666
PBANKA_145400	DNA gyrase subunit b, putative	0.487373	-14.7415	0.157946
PBANKA_050630	conserved Plasmodium protein, unknown function	-0.489767	-13.4214	0.157996
PBANKA_122860	conserved Plasmodium protein, unknown function	0.508357	-15.2473	0.15812
PBANKA_112360	N-acetylglucosaminylphosphatidylinositol deacetylase, putative	-0.545796	-15.8845	0.158517
PBANKA_061690	conserved Plasmodium protein, unknown function	0.488958	-13.5735	0.158746
PBANKA_030790	conserved Plasmodium protein, unknown function	0.705701	-17.2678	0.159107
PBANKA_113290	regulator of chromosome condensation, putative	0.553212	-15.8119	0.159272
PBANKA_124200	ubiquitin carboxyl-terminal hydrolase, putative	0.478502	-13.1874	0.15968
PBANKA_134370	conserved Plasmodium protein, unknown function	0.47638	-11.8681	0.1598
PBANKA_020540	beta3 proteasome subunit, putative	0.477389	-12.4232	0.160949
PBANKA_030300	conserved Plasmodium protein, unknown function	0.502284	-15.0368	0.161254
PBANKA_111490	phosphatidylinositol 3-kinase, putative	0.48043	-12.95	0.161662
PBANKA_141550	ubiquitin carboxyl-terminal hydrolase, putative	-0.492177	-14.3023	0.161719
PBANKA_081460	conserved Plasmodium protein, unknown function	-0.609398	-17.6518	0.161723
PBANKA_051290	conserved Plasmodium protein, unknown function	0.487027	-14.2534	0.161749
PBANKA_010130	geranylgeranyltransferase, putative	-0.494832	-14.6852	0.162067
PBANKA_030660	conserved Plasmodium protein, unknown function	-0.471676	-10.7807	0.162409
PBANKA_090480	conserved Plasmodium protein, unknown function	0.573904	-16.3694	0.162504
PBANKA_083350	conserved Plasmodium protein, unknown function	-0.496227	-14.6133	0.162524
PBANKA_071060	phosphatidylglycerophosphate synthase, putative	0.479612	-13.5732	0.162793
PBANKA_061790	ferrodoxin reductase-like protein, putative	-0.470829	-11.0185	0.163298
PBANKA_134710	sedlin, putative	1.11347	-19.6507	0.163901
PBANKA_051080	conserved Plasmodium protein, unknown function	-0.469752	-10.9933	0.163965
PBANKA_132270	DEAD-box RNA helicase, putative	-0.470918	-11.716	0.164256
PBANKA_040360	conserved Plasmodium protein, unknown function	-0.467997	-9.24762	0.164317
PBANKA_124120	conserved Plasmodium protein, unknown function	0.498429	-14.9386	0.164507
PBANKA_070140	u6 snRNA-associated Sm-like protein, putative	0.51594	-15.0169	0.164575
PBANKA_060600	conserved Plasmodium protein, unknown function	0.714828	-17.9022	0.164675
PBANKA_101590	transcription initiation TFIID-like, putative	-0.469926	-11.6319	0.164796
PBANKA_131710	conserved Plasmodium protein, unknown function	-0.506754	-15.1243	0.164972
PBANKA_103860	conserved Plasmodium protein, unknown function	0.683471	-17.5363	0.165096
PBANKA_144740	conserved Plasmodium protein, unknown function	0.598287	-16.7969	0.165111
PBANKA_123810	conserved Plasmodium protein, unknown function	0.475002	-13.177	0.165383
PBANKA_133130	conserved Plasmodium protein, unknown function	0.480741	-13.9336	0.16609
PBANKA_133850	acetyltransferase, (GNAT) family, putative	0.477168	-13.8472	0.166404
PBANKA_092050	conserved Plasmodium protein, unknown function	-0.468342	-11.6712	0.166452
PBANKA_132340	conserved Plasmodium protein, unknown function	-0.470174	-12.1409	0.166678
PBANKA_092540	dynein heavy chain, putative	0.564596	-16.4973	0.167028
PBANKA_131240	conserved Plasmodium protein, unknown function	-0.470278	-12.542	0.167295
PBANKA_101820	conserved Plasmodium protein, unknown function	0.493258	-15.2101	0.167612
PBANKA_093010	conserved Plasmodium protein, unknown function	-0.464858	-10.6135	0.167958
PBANKA_135840	ubiquitin-conjugating enzyme, putative	-0.650432	-17.4251	0.168094
PBANKA_030140	conserved Plasmodium protein, unknown function	0.546253	-16.0044	0.168338
PBANKA_090100	Pb-fam-1 protein	-0.483111	-14.0225	0.168339
PBANKA_141900	conserved Plasmodium protein, unknown function	0.481421	-14.1118	0.168382
PBANKA_081840	conserved Plasmodium protein, unknown function	-0.465495	-11.3917	0.168597
PBANKA_011090	PP-loop family protein, putative	-0.466313	-11.5648	0.168711
PBANKA_133580	disulfide-isomerase, putative	0.505467	-15.1793	0.168753
PBANKA_140120	ATP-dependent DEAD box helicase, putative	-0.486796	-14.8693	0.168994
PBANKA_082550	conserved Plasmodium protein, unknown function	0.465246	-11.2115	0.169082
PBANKA_121770	ATP-dependent RNA Helicase	0.465148	-11.7146	0.169437
PBANKA_061000	mitochondrial ribosomal protein S18 precursor, putative	0.48469	-13.8123	0.169827
PBANKA_135870	conserved Plasmodium protein, unknown function	0.468347	-12.6578	0.169953
PBANKA_110280	4-diphosphocytidyl-2c-methyl-D-erythritol kinase (CMK), putative	0.483533	-14.5145	0.169957
PBANKA_070430	SPRY domain, putative	0.492449	-14.9041	0.170198
PBANKA_102520	pseudouridine synthase, putative	-0.472632	-13.5777	0.170274
PBANKA_142850	glycerol-3-phosphate acyltransferase, putative	0.477052	-14.8113	0.170305
PBANKA_083290	conserved Plasmodium protein, unknown function	-0.46325	-11.1864	0.170465
PBANKA_091000	conserved Plasmodium protein, unknown function	-0.516332	-16.1893	0.170474
PBANKA_082960	serine/threonine protein kinase, putative	-0.465549	-12.0364	0.170827
PBANKA_111880	conserved Plasmodium protein, unknown function	0.468284	-12.987	0.171081
PBANKA_061940	conserved Plasmodium protein, unknown function	-0.466998	-12.5355	0.171482
PBANKA_102610	conserved Plasmodium protein, unknown function	0.570425	-16.5826	0.171501
PBANKA_134830	U3 snoRNA-associated small subunit rRNA processing associated protein, putative	-0.461459	-11.32	0.171534
PBANKA_121180	conserved Plasmodium protein, unknown function	-0.782266	-18.3639	0.171739
PBANKA_120760	conserved Plasmodium protein, unknown function	-0.50438	-15.3324	0.171753
PBANKA_051910	CCAT-binding transcription factor-like protein, putative	-0.604142	-16.802	0.171949
PBANKA_080790	conserved Plasmodium protein, unknown function	-0.46055	-10.4244	0.171979
PBANKA_134140	conserved Plasmodium protein, unknown function	0.476011	-13.672	0.172078
PBANKA_092790	metal ion channel, putative	-0.482812	-14.5994	0.172312
PBANKA_131310	conserved Plasmodium protein, unknown function	-0.459154	-9.80883	0.172801
PBANKA_123560	adenosylhomocysteinase, putative	0.463541	-13.2044	0.173357
PBANKA_145450	conserved Plasmodium protein, unknown function	0.469749	-14.0041	0.173364
PBANKA_123900	conserved Plasmodium protein, unknown function	0.459076	-10.9563	0.173561
PBANKA_060830	ABC transporter, putative	-0.481998	-14.7287	0.173886
PBANKA_130720	small nuclear ribonucleoprotein, putative	-0.576332	-16.6093	0.173913
PBANKA_143320	anaphase promoting complex subunit 10, putative	0.507582	-15.2016	0.173928
PBANKA_070970	protein kinase 1	0.461529	-12.0049	0.174392
PBANKA_145120	conserved Plasmodium protein, unknown function	-0.458261	-10.57	0.174418
PBANKA_112630	conserved Plasmodium protein, unknown function	0.471759	-13.868	0.174535
PBANKA_031380	ATP synthase F1, alpha subunit, putative	0.457933	-10.4546	0.174599
PBANKA_081200	DNA primase, large subunit, putative	0.482055	-15.3334	0.174637
PBANKA_131590	conserved Plasmodium protein, unknown function	0.509818	-15.3443	0.174637
PBANKA_131650	conserved Plasmodium protein, unknown function	0.552642	-16.8551	0.174717
PBANKA_070420	dehydrodolichyl diphosphate synthetase, putative	0.470351	-13.7629	0.174958
PBANKA_132070	signal peptide peptidase	0.458529	-11.4576	0.175025
PBANKA_111300	purine nucleotide phosphorylase, putative	0.45752	-11.2987	0.175083
PBANKA_090930	adrenodoxin reductase, putative	-0.479739	-14.9959	0.175132
PBANKA_010500	ubiquitin-conjugating enzyme e2, putative	-0.4666	-13.2036	0.175316
PBANKA_122090	conserved Plasmodium protein, unknown function	0.565087	-17.16	0.17536
PBANKA_146250	leucine-rich repeat protein 12, putative	0.513359	-15.5763	0.175584
PBANKA_082370	conserved Plasmodium protein, unknown function	-0.460369	-12.1989	0.175715
PBANKA_030180	conserved Plasmodium protein, unknown function	0.490402	-14.5648	0.176143
PBANKA_050720	conserved Plasmodium protein, unknown function	-0.459108	-12.0404	0.176174
PBANKA_120200	membrane skeletal protein, putative	-0.454348	-7.62054	0.176513
PBANKA_080430	DNA mismatch repair protein	-0.622878	-17.302	0.176653
PBANKA_112040	Pfs77 homologue, putative	-0.455135	-10.1737	0.17681
PBANKA_021280	conserved Plasmodium protein, unknown function	0.473802	-14.3558	0.176828
PBANKA_110790	triose phosphate transporter, putative	-0.460335	-12.8896	0.17687
PBANKA_111710	histone H3, putative	-0.467837	-13.2621	0.176938
PBANKA_132330	pyridoxal 5'-phosphate synthase, putative	0.462812	-14.069	0.176981
PBANKA_130470	major facilitator superfamily, putative	-0.6864	-17.9615	0.177058
PBANKA_141230	conserved Plasmodium protein, unknown function	0.459692	-12.55	0.177127
PBANKA_113560	mitotic control protein dis3 homologue, putative	-0.529608	-16.346	0.177569
PBANKA_113510	40S ribosomal protein S13, putative	-0.472362	-13.9511	0.177978
PBANKA_120680	zinc finger C-x8-C-x5-C-x3-H type, putative	-0.682603	-17.4494	0.178008
PBANKA_060420	conserved Plasmodium protein, unknown function	-0.458281	-12.5706	0.178124
PBANKA_135130	conserved Plasmodium protein, unknown function	0.458305	-12.1997	0.17821
PBANKA_052280	40S ribosomal protein S19, putative	-0.454778	-11.1617	0.178384
PBANKA_070760	conserved Plasmodium protein, unknown function	-0.455591	-12.0757	0.17845
PBANKA_081950	DNA helicase, putative	0.462751	-13.0151	0.178973
PBANKA_101890	conserved Plasmodium protein, unknown function	0.45926	-13.1473	0.178994
PBANKA_090900	carbonic anhydrase, putative	0.47711	-14.6472	0.179007
PBANKA_061780	conserved Plasmodium protein, unknown function	-0.454364	-11.3161	0.179045
PBANKA_122390	conserved Plasmodium protein, unknown function	0.479611	-14.6365	0.179318
PBANKA_145110	conserved Plasmodium protein, unknown function	0.45164	-9.10465	0.179387
PBANKA_080240	conserved Plasmodium protein, unknown function	0.480725	-14.8174	0.179407
PBANKA_144070	ubiquitin-activating enzyme e1, putative	0.457814	-12.2198	0.179687
PBANKA_080750	conserved Plasmodium protein, unknown function	-0.457637	-12.6028	0.179884
PBANKA_113370	conserved Plasmodium protein, unknown function	-0.458947	-12.7139	0.179939
PBANKA_071910	conserved Plasmodium protein, unknown function	0.458305	-12.6512	0.180068
PBANKA_132410	ubiquitin carboxyl-terminal hydrolase isozyme L3, putative	-0.464288	-13.982	0.180526
PBANKA_122450	conserved Plasmodium protein, unknown function	-0.46784	-14.1906	0.180742
PBANKA_144410	t-complex protein 1 gamma subunit, putative	0.463626	-13.5561	0.181569
PBANKA_111150	conserved Plasmodium protein, unknown function	-0.491015	-15.832	0.181614
PBANKA_103710	conserved Plasmodium protein, unknown function	-0.459203	-13.3805	0.181735
PBANKA_021160	conserved Plasmodium protein, unknown function	0.464267	-13.4325	0.181935
PBANKA_121550	conserved Plasmodium protein, unknown function	0.477937	-14.3893	0.182025
PBANKA_145280	cell cycle control protein, putative	-0.449857	-10.5932	0.182186
PBANKA_102430	RNA helicase, putative	-0.45166	-11.7552	0.182493
PBANKA_071530	conserved Plasmodium protein, unknown function	0.45285	-12.5653	0.182755
PBANKA_146400	conserved Plasmodium protein, unknown function	-0.478628	-15.1111	0.18301
PBANKA_071290	high mobility group protein, putative	-0.457686	-13.2921	0.183611
PBANKA_123470	conserved Plasmodium protein, unknown function	0.450876	-12.1465	0.183841
PBANKA_102290	zinc finger protein, putative	0.45798	-13.6538	0.184054
PBANKA_141750	conserved Plasmodium protein, unknown function	0.499836	-15.7119	0.184085
PBANKA_111510	amino acid transporter, putative	0.464006	-13.9909	0.184294
PBANKA_110540	small ubiquitin-related modifier, putative	-0.476764	-15.1571	0.184941
PBANKA_103190	eukaryotic translation initiation factor 2 gamma subunit, putative	0.457438	-13.9551	0.18498
PBANKA_142520	conserved Plasmodium protein, unknown function	0.455361	-13.0229	0.185018
PBANKA_142400	conserved Plasmodium protein, unknown function	0.479696	-15.9736	0.185193
PBANKA_101160	chromatin assembly factor 1 P55 subunit, putative	0.447005	-11.1573	0.185213
PBANKA_082700	conserved Plasmodium protein, unknown function	1.47276	-19.8338	0.185302
PBANKA_111190	CDK-activating kinase assembly factor, putative	0.450002	-12.2346	0.185381
PBANKA_090450	ubiquitin activating enzyme (E1) subunit Aos1, putative	-0.447768	-11.4117	0.185459
PBANKA_121040	ubiquitin-protein ligase e3, putative	0.591588	-17.8727	0.18555
PBANKA_091070	conserved Plasmodium protein, unknown function	0.459458	-13.7944	0.185744
PBANKA_060100	ATP dependent RNA helicase, putative	0.45507	-13.2605	0.185931
PBANKA_141260	telomerase reverse transcriptase, putative	-0.549661	-16.7078	0.186166
PBANKA_134460	conserved Plasmodium protein, unknown function	-0.449833	-12.5326	0.186744
PBANKA_083340	30S ribosomal protein S6, puatative	-0.457548	-13.573	0.186753
PBANKA_142580	conserved Plasmodium protein, unknown function	-0.789887	-18.7992	0.18703
PBANKA_051350	conserved Plasmodium protein, unknown function	1.02428	-18.8768	0.18703
PBANKA_020580	serine/threonine protein kinase, putative	-0.444851	-10.7547	0.187177
PBANKA_091430	protein disulfide isomerase related protein, putative	0.480841	-14.9635	0.187248
PBANKA_133620	conserved Plasmodium protein, unknown function	0.507158	-16.1506	0.187338
PBANKA_081510	conserved Plasmodium protein, unknown function	0.451963	-13.1051	0.187749
PBANKA_135330	ABC transporter, putative	0.47083	-14.1799	0.187955
PBANKA_071930	bifunctional dihydrofolate reductase-thymidylate synthase, putative	0.450001	-13.4808	0.187965
PBANKA_101120	conserved Plasmodium protein, unknown function	-0.44737	-12.769	0.188614
PBANKA_083060	conserved Plasmodium protein, unknown function, fragment	0.504895	-16.0784	0.188716
PBANKA_136220	conserved Plasmodium protein, unknown function	0.464385	-14.4493	0.188911
PBANKA_061110	succinyl CoA ligase, putative	0.453133	-13.0763	0.189042
PBANKA_142640	mitochondrial carrier protein, putative	0.446777	-12.1312	0.18915
PBANKA_114300	U1 small nuclear ribonucleoprotein, putative	0.453929	-13.9423	0.189231
PBANKA_040270	membrane skeletal protein, putative	-0.44154	-9.32407	0.18941
PBANKA_143970	conserved Plasmodium protein, unknown function	0.444755	-12.0965	0.189566
PBANKA_041230	conserved Plasmodium protein, unknown function	-0.452727	-13.5614	0.190041
PBANKA_093830	heat shock protein, putative	0.449641	-12.8592	0.190096
PBANKA_113210	splicing factor 3b subunit, putative	-0.453653	-13.5492	0.190257
PBANKA_112230	RNA-binding protein, putative	0.445118	-12.1552	0.19069
PBANKA_133400	reticulocyte binding protein 2 homolog B, putative	0.507646	-15.7983	0.19121
PBANKA_094300	conserved Plasmodium protein, unknown function	-0.661708	-18.2777	0.192859
PBANKA_141420	methyltranserase, putative	0.454364	-13.8707	0.193059
PBANKA_113870	conserved Plasmodium protein, unknown function	-0.502007	-15.9333	0.193741
PBANKA_133550	conserved Plasmodium protein, unknown function	-0.4541	-14.2477	0.193951
PBANKA_103270	RNA-binding protein, putative	0.438382	-11.1014	0.194182
PBANKA_133460	diacylglycerol kinase, putative	0.473214	-15.8874	0.194228
PBANKA_114160	conserved Plasmodium protein, unknown function	0.438555	-11.0966	0.194352
PBANKA_090120	conserved Plasmodium protein, unknown function	0.514028	-16.058	0.194406
[truncated: 2,694 more rows]
