# Supplementary material for: A Plasmodium Calcium-Dependent Protein Kinase Controls Zygote Development and Transmission by Translationally Activating Repressed mRNAs
Source: Cell Host Microbe. 2012 Jul 19;12(1-10):9–19. doi: 10.1016/j.chom.2012.05.014 (PMC3414820; doi:10.1016/j.chom.2012.05.014)
Supplement: Table S2. Gene Products in Pclag-cdpk1-gfp Ookinetes by Dysregulation Category, Related to Figure 5 [file mmc2.xlsx]

## Sheet: Table S2
Table S2. Gene products in Pclag-cpdk1-gfp ookinetes by dysregulation category, Related to Figure 5.
				Transcript			Protein
Dysregulated category	Gene ID	Protein description	log2Ratio (Pclag-cdpk1-gfp / WT)	log10 Normalised read count	p value	log2Ratio (Pclag-cdpk1-gfp/WT)	Ratio heavy/medium counts	p value
T+P+	No gene detected in this category
T-P-	PBANKA_080050	chitinase	-1.11513	-4.36371	0.00101849	-5.29397	110	0.00013964
T-P-	PBANKA_041290	CSP and TRAP-related protein	-1.49044	-6.30062	1.35588e-05	-4.44112	551	5.34484e-05
T-P-	PBANKA_122890	von willebrand factor a-domain-related protein	-1.27427	-7.55166	0.000184502	-4.23098	48	6.35239e-05
T-P-	PBANKA_103780	secreted ookinete adhesive protein	-1.61854	-5.95087	2.50068e-06	-3.66244	82	1.15469e-07
T-P-	PBANKA_070190	GPI-anchored micronemal antigen, putative	-1.54861	-9.14786	6.52474e-06	-3.56221	44	0.000713224
T-P+	PBANKA_081060	exoribonuclease, putative	-1.86621	-13.5548	1.48526e-07	0.61761	49	0.000504257
T-P+	PBANKA_142430	conserved Plasmodium protein, unknown function	-1.28695	-8.57502	0.000160898	1.36866	111	0.000602102
T-P+	PBANKA_130970	helicase, putative	-1.27013	-9.91152	0.000198249	1.88872	30	0.000104533
P-	PBANKA_114370	secreted ookinete protein, putative	-0.207121	-8.47129	0.537323	-5.23767	318	2.92041e-06
P-	PBANKA_070660	conserved Plasmodium protein, unknown function	0.0527131	-8.23491	0.875404	-4.64296	106	4.00472e-06
P-	PBANKA_061920	secreted ookinete protein, putative	-0.904547	-6.76196	0.00746829	-4.60428	177	0.000101096
P-	PBANKA_082020	thioredoxin, putative	-0.654106	-8.45794	0.0523118	-4.59593	48	5.1327e-05
P-	PBANKA_071430	small heat shock protein, putative	-0.260135	-8.88417	0.438899	-4.57128	52	0.000102001
P-	PBANKA_135340	secreted ookinete protein, putative	0.426902	-9.1195	0.204407	-4.2943	90	2.22973e-05
P-	PBANKA_145950	myosin A tail domain interacting protein MTIP, putative	0.115917	-6.96652	0.729638	-4.14657	39	2.04902e-05
P-	PBANKA_051300	conserved Plasmodium protein, unknown function	-0.3679	-9.8111	0.274187	-4.00209	33	1.62404e-05
P-	PBANKA_135570	myosin A	0.124898	-7.86144	0.709804	-3.74058	179	3.32101e-07
P-	PBANKA_052310	eukaryotic initiation factor, putative	-0.26248	-14.2102	0.455246	-3.72117	11	2.1942e-05
P-	PBANKA_131130	conserved Plasmodium protein, unknown function	0.317048	-10.1381	0.345856	-3.59025	21	1.27623e-06
P-	PBANKA_061640	conserved Plasmodium protein, unknown function	-0.368855	-9.75032	0.273283	-3.56164	9	0.000285563
P-	PBANKA_100990	conserved Plasmodium protein, unknown function	0.155437	-10.2846	0.64385	-3.43174	10	1.54041e-05
P-	PBANKA_091210	casein kinase 1	-0.0958214	-10.8781	0.77674	-3.35714	45	0.000119601
P-	PBANKA_071140	perforin like protein 4	-0.645418	-9.50985	0.0556675	-3.29214	18	2.16823e-06
P-	PBANKA_135460	conserved Plasmodium protein, unknown function	0.822059	-11.1994	0.0154084	-3.15873	14	0.000688992
P-	PBANKA_134250	conserved Plasmodium protein, unknown function	-0.132062	-7.75376	0.69389	-3.13026	174	1.96051e-06
P-	PBANKA_070710	membrane skeletal protein, putative	-0.126379	-7.74825	0.706446	-3.0413	324	3.39779e-05
P-	PBANKA_102310	conserved Plasmodium protein, unknown function	-0.0784635	-9.92405	0.815069	-3.03007	124	8.15354e-06
P-	PBANKA_143230	cell traversal protein for ookinetes and sporozoites	-0.40553	-8.31544	0.227752	-2.98035	12	0.000285316
P-	PBANKA_071160	perforin like protein 5	-0.102395	-9.82287	0.760587	-2.86628	10	4.12291e-05
P-	PBANKA_141720	conserved Plasmodium protein, unknown function	0.177431	-12.1266	0.599976	-2.7272	30	4.33803e-05
P-	PBANKA_135380	conserved Plasmodium protein, unknown function	-0.500344	-8.81494	0.137106	-2.67836	9	2.1906e-05
P-	PBANKA_146130	conserved Plasmodium protein, unknown function	-0.842683	-8.79778	0.0126647	-2.63917	38	9.58632e-07
P-	PBANKA_145120	conserved Plasmodium protein, unknown function	-0.458261	-10.57	0.174418	-2.50663	48	3.60923e-05
P-	PBANKA_061550	conserved Plasmodium protein, unknown function	0.529824	-9.7037	0.115794	-2.46748	6	0.000307827
P-	PBANKA_051810	conserved Plasmodium protein, unknown function	-0.0420956	-10.2814	0.901268	-2.42299	11	4.12874e-06
P-	PBANKA_111330	deoxyribodipyrimidine photolyase, putative	0.0774554	-12.8323	0.823286	-2.36411	10	2.90946e-06
P-	PBANKA_123200	conserved Plasmodium protein, unknown function	0.851466	-11.2545	0.0121169	-2.3341	8	5.46479e-06
P-	PBANKA_030680	DEAD/DEAH helicase, putative	-0.0301553	-9.26162	0.928758	-2.24948	110	0.00031798
P-	PBANKA_030250	hexose transporter, putative	-0.102837	-11.4926	0.759034	-2.10853	55	9.17857e-05
P-	PBANKA_135490	conserved Plasmodium protein, unknown function	-0.245098	-8.82984	0.465823	-2.06409	135	5.07296e-06
P-	PBANKA_120200	membrane skeletal protein, putative	-0.454348	-7.62054	0.176513	-2.0078	84	0.000468871
P-	PBANKA_091670	conserved Plasmodium protein, unknown function	0.532179	-10.3458	0.114666	-1.97415	36	7.58905e-05
P-	PBANKA_142290	conserved Plasmodium protein, unknown function	-0.389019	-9.80425	0.247906	-1.97357	41	7.58112e-07
P-	PBANKA_060950	kinesin-related protein, putative	-0.0555474	-9.21192	0.868921	-1.97343	203	3.20552e-06
P-	PBANKA_143520	conserved Plasmodium protein, unknown function	-0.120548	-10.5044	0.72098	-1.96516	42	2.46557e-05
P-	PBANKA_140920	conserved Plasmodium protein, unknown function	-0.548439	-8.23114	0.103263	-1.90315	38	4.23618e-05
P-	PBANKA_144500	conserved Plasmodium protein, unknown function	-0.824529	-10.8122	0.0150183	-1.88977	18	0.000192196
P-	PBANKA_133190	helicase 45, putative	-0.34938	-11.9549	0.302943	-1.86365	269	0.000670614
P-	PBANKA_092650	petidase, M16 family, putative	0.726819	-10.1042	0.0315742	-1.86352	33	4.59549e-05
P-	PBANKA_123760	conserved Plasmodium protein, unknown function, fragment	-0.668923	-10.3267	0.0477075	-1.77021	23	7.36945e-05
P-	PBANKA_133480	conserved Plasmodium protein, unknown function	-0.136875	-10.5771	0.684998	-1.72236	100	1.86281e-05
P-	PBANKA_112040	Pfs77 homologue, putative	-0.455135	-10.1737	0.17681	-1.7179	257	0.00013484
P-	PBANKA_131860	conserved Plasmodium protein, unknown function	-0.011207	-9.33439	0.975689	-1.70837	26	6.61928e-06
P-	PBANKA_136440	conserved Plasmodium protein, unknown function	-0.930641	-8.63817	0.00597022	-1.67279	98	0.000242611
P-	PBANKA_083040	conserved Plasmodium protein, unknown function	-0.604504	-9.40821	0.0730058	-1.61826	14	0.000276712
P-	PBANKA_142170	secreted ookinete protein, putative	0.194701	-15.4372	0.579872	-1.55229	21	4.81647e-05
P-	PBANKA_144480	conserved Plasmodium protein, unknown function	-0.40464	-12.8672	0.237491	-1.55137	87	0.000238045
P-	PBANKA_070670	oxoglutarate/malate translocator, putative	-0.263126	-10.8727	0.435115	-1.55104	27	4.52001e-06
P-	PBANKA_040270	membrane skeletal protein, putative	-0.44154	-9.32407	0.18941	-1.51666	206	7.39313e-05
P-	PBANKA_123780	multidrug resistance protein, putative	-0.369448	-13.9111	0.291964	-1.47395	133	6.87281e-05
P-	PBANKA_110760	6-cysteine protein, putative	0.414869	-10.2334	0.218538	-1.35621	8	0.000193614
P-	PBANKA_060620	blood stage antigen 41-3 precursor, putative	-0.129265	-12.8897	0.708627	-1.29353	10	0.000770671
P-	PBANKA_100790	conserved Plasmodium protein, unknown function	0.000241575	-11.1107	0.999209	-1.26636	67	0.000142932
P-	PBANKA_090790	conserved Plasmodium protein, unknown function	0.516413	-12.9278	0.130521	-1.23969	235	9.77786e-05
P-	PBANKA_141890	Rab GTPase 11a	0.231529	-14.3159	0.501999	-1.22923	55	0.000144732
P-	PBANKA_092250	conserved Plasmodium protein, unknown function	-0.29106	-9.74665	0.386886	-1.21308	51	9.2384e-05
P-	PBANKA_112680	HECT-domain (ubiquitin-transferase), putative	0.0126424	-14.1512	0.968418	-1.19135	83	9.17184e-05
P-	PBANKA_070490	conserved Plasmodium protein, unknown function	0.125995	-11.6979	0.708198	-1.17014	33	0.00077339
P-	PBANKA_144700	cytochrome b5, putative	-0.571454	-14.768	0.110591	-0.98361	5	0.000456345
P-	PBANKA_091460	RNA (uracil-5-)methyltransferase, putative	-0.549772	-13.3943	0.110779	-0.908809	19	4.85895e-05
P-	PBANKA_122080	conserved Plasmodium protein, unknown function	0.370165	-11.0624	0.27228	-0.891902	32	0.000579838
P-	PBANKA_131950	LCCL domain-containing protein CCP2	0.53247	-12.0999	0.117029	-0.781054	120	0.000598429
P-	PBANKA_041720	conserved Plasmodium protein, unknown function	0.508155	-10.9944	0.132335	-0.736363	94	0.000547353
P+	PBANKA_061040	ATPase, putative	-0.30274	-11.426	0.369303	0.117912	86	0.000348717
P+	PBANKA_145930	actin, putative	0.567086	-10.5012	0.0928357	0.328373	533	0.00080924
P+	PBANKA_123680	conserved Plasmodium protein, unknown function	-0.00916396	-12.8409	0.98441	0.403663	18	0.000109353
P+	PBANKA_040110	serine/threonine protein kinase, putative	-0.54564	-10.3956	0.105623	0.49311	42	0.000482201
P+	PBANKA_101320	ATP-specific succinyl-CoA synthetase beta subunit, putative	-0.236178	-10.8504	0.482828	0.50595	53	0.00056208
P+	PBANKA_141030	M1-family aminopeptidase, putative	0.560369	-11.4791	0.0983822	0.515441	494	4.83972e-05
P+	PBANKA_060530	eukaryotic translation initiation factor 5, putative	0.0530629	-12.8405	0.883605	0.580186	89	0.000819799
P+	PBANKA_092590	conserved Plasmodium protein, unknown function	-0.242458	-12.0137	0.473443	0.70304	10	0.000511207
P+	PBANKA_132020	conserved Plasmodium protein, unknown function	0.382231	-12.6866	0.262615	0.72248	74	0.00065404
P+	PBANKA_070680	DnaJ protein, putative	0.100672	-13.4056	0.77064	0.808019	36	0.000196063
P+	PBANKA_081350	conserved Plasmodium protein, unknown function	-0.975431	-13.9276	0.00534359	0.81488	31	0.000248803
P+	PBANKA_141730	DnaJ/SEC63 protein, putative	-0.506135	-11.8443	0.135376	0.878026	99	5.2399e-05
P+	PBANKA_122210	regulator of chromosome condensation protein, putative	0.167706	-13.6905	0.626367	0.884562	21	0.000377619
P+	PBANKA_103270	RNA-binding protein, putative	0.438382	-11.1014	0.194182	0.904886	146	0.000149972
P+	PBANKA_132070	signal peptide peptidase	0.458529	-11.4576	0.175025	0.91012	12	0.000470465
P+	PBANKA_031460	conserved Plasmodium protein, unknown function	-0.403533	-14.1813	0.248095	0.951321	25	0.000556551
P+	PBANKA_092000	multiprotein bridging factor type 1, putative	0.0188868	-13.041	0.958337	0.955912	20	3.14994e-05
P+	PBANKA_133640	DnaJ protein, putative	0.721989	-13.296	0.0362013	1.06839	17	0.000761712
P+	PBANKA_142060	histone H2B, putative	-0.210976	-10.7613	0.531301	1.0779	45	0.000138187
P+	PBANKA_060420	conserved Plasmodium protein, unknown function	-0.458281	-12.5706	0.178124	1.14954	24	8.69588e-05
P+	PBANKA_094090	RuvB DNA helicase, putative	0.715721	-13.2028	0.0378992	1.16383	65	0.000508413
P+	PBANKA_010530	conserved Plasmodium protein, unknown function	-0.182094	-9.66322	0.587805	1.16597	72	1.23909e-06
P+	PBANKA_123820	DnaJ protein, putative	0.137067	-11.4766	0.684243	1.35119	41	7.14907e-05
P+	PBANKA_142510	karyopherin alpha, putative	-0.266744	-12.5813	0.431968	1.41905	101	0.000426915
P+	PBANKA_060250	conserved Plasmodium protein, unknown function	-0.946219	-12.6884	0.00586004	1.44248	13	6.63335e-05
P+	PBANKA_123310	proteasome subunit beta type 1, putative	0.549879	-13.578	0.112589	1.5081	9	0.000505575
P+	PBANKA_113570	RNA-binding protein, putative	-0.5745	-12.123	0.0905262	1.55077	100	0.000204117
P+	PBANKA_136360	conserved Plasmodium protein, unknown function	0.379036	-11.5307	0.262437	2.32965	58	0.000447793
P+	PBANKA_050440	conserved Plasmodium protein, unknown function	-0.201806	-10.003	0.54827	2.73124	37	0.000676652
P+	PBANKA_100620	sporozoite invasion-associated protein 1	-0.843745	-8.74993	0.0125485	2.8109	9	0.000594255
T+	PBANKA_103990	conserved Plasmodium protein, unknown function	3.71436	-20.6972	0.000129694
T+	PBANKA_141770	conserved Plasmodium protein, unknown function	3.68709	-19.5977	1.48957e-05
T+	PBANKA_090080	reticulocyte binding protein, putative	3.0371	-19.391	1.32624e-05
T+	PBANKA_140830	conserved Plasmodium protein, unknown function	2.74454	-19.1701	2.76366e-05
T+	PBANKA_114560	conserved Plasmodium protein, unknown function	2.24571	-18.4574	9.26814e-05
T+	PBANKA_020210	conserved Plasmodium protein, unknown function	1.99358	-18.0439	0.00064282
T+	PBANKA_136140	conserved Plasmodium protein, unknown function	1.86213	-14.329	3.4805e-07
T+	PBANKA_090150	conserved Plasmodium protein, unknown function	1.83943	-16.2406	3.55653e-06
T+	PBANKA_081780	conserved Plasmodium protein, unknown function	1.80475	-16.1168	4.50277e-06
T+	PBANKA_103090	GTP-binding protein, putative	1.79919	-17.6691	0.000546588
T+	PBANKA_041150	conserved Plasmodium protein, unknown function	1.76469	-15.1378	1.9292e-06
T+	PBANKA_141590	conserved Plasmodium protein, unknown function	1.74895	-18.297	0.000332571
T+	PBANKA_083160	conserved Plasmodium protein, unknown function	1.72718	-17.4532	9.07712e-05
T+	PBANKA_081080	conserved Plasmodium protein, unknown function	1.6992	-14.2431	2.3006e-06
T+	PBANKA_090430	conserved Plasmodium protein, unknown function	1.66534	-15.6699	2.13423e-05
T+	PBANKA_144600	conserved Plasmodium protein, unknown function	1.65502	-17.3504	0.000303057
T+	PBANKA_143680	conserved Plasmodium protein, unknown function	1.62783	-15.9446	4.06208e-05
T+	PBANKA_113660	conserved Plasmodium protein, unknown function	1.62331	-15.968	2.37128e-05
T+	PBANKA_141930	conserved Plasmodium protein, unknown function	1.6198	-11.6378	2.82983e-06
T+	PBANKA_140400	conserved Plasmodium protein, unknown function	1.5723	-17.1683	0.000879402
T+	PBANKA_141990	nucleotide phosphodiesterase, putative	1.55846	-14.4217	1.31176e-05
T+	PBANKA_081230	conserved Plasmodium protein, unknown function	1.55203	-13.1937	9.77954e-06
T+	PBANKA_102460	liver specific protein 1	1.54928	-17.3585	0.00094946
T+	PBANKA_140630	fork head domain protein, putative	1.53672	-13.3412	1.09025e-05
T+	PBANKA_114040	exosome complex exonuclease, putative	1.52507	-15.6207	8.21153e-05
T+	PBANKA_113690	SUMO ligase, putative	1.52347	-16.3177	0.000103787
T+	PBANKA_080630	P-type ATPase, putative	1.48006	-15.1398	6.07138e-05
T+	PBANKA_130080	cysteine repeat modular protein 4	1.47854	-14.9096	5.41186e-05
T+	PBANKA_052220	conserved Plasmodium protein, unknown function	1.46826	-16.4014	0.000279203
T+	PBANKA_101740	selenoprotein, putative	1.44947	-16.1532	0.000241267
T+	PBANKA_051630	DER1-like protein, putative	1.43254	-15.6598	0.00015897
T+	PBANKA_020830	transporter, putative	1.41757	-14.7934	0.000141763
T+	PBANKA_132320	conserved Plasmodium protein, unknown function	1.41748	-13.4856	5.52276e-05	-1.4917	5	0.107693
T+	PBANKA_132510	conserved Plasmodium protein, unknown function	1.41437	-14.4508	7.50067e-05	0.813932	9	0.891129
T+	PBANKA_083170	NifU-like protein, putative	1.40698	-14.6231	9.79325e-05
T+	PBANKA_100250	conserved Plasmodium protein, unknown function	1.40043	-14.2196	8.40465e-05
T+	PBANKA_114000	conserved Plasmodium protein, unknown function	1.39071	-14.5082	0.000120035
T+	PBANKA_100830	conserved Plasmodium protein, unknown function	1.37546	-16.2381	0.000570813
T+	PBANKA_114050	aldo-keto reductase, putative	1.3708	-14.1118	0.000113715
T+	PBANKA_111010	topoisomerase I, putative	1.36584	-14.5632	0.000136883
T+	PBANKA_041140	conserved Plasmodium protein, unknown function	1.35585	-15.3762	0.000198925
T+	PBANKA_082380	3-oxoacyl-(acyl-carrier protein) reductase, putative	1.34167	-13.367	0.00011806
T+	PBANKA_133320	conserved Plasmodium protein, unknown function	1.32275	-16.7598	0.000919031
T+	PBANKA_112010	conserved Plasmodium protein, unknown function	1.32263	-11.5331	0.000118667	-0.911385	88	0.0219463
T+	PBANKA_091090	conserved Plasmodium protein, unknown function	1.31087	-15.1334	0.000434992
T+	PBANKA_143490	phosphatidylethanolamine-binding protein, putative	1.29801	-14.0777	0.000243117	-0.0226105	3	0.480296
T+	PBANKA_133280	biotin carboxylase subunit of acetyl CoA carboxylase, putative	1.28819	-12.9042	0.000213269
T+	PBANKA_021440	transcription factor with AP2 domain(s), putative	1.27508	-13.6266	0.000267958
T+	PBANKA_010980	conserved Plasmodium protein, unknown function	1.27446	-14.8155	0.000399329	-0.29958	31	0.323107
T+	PBANKA_092580	conserved Plasmodium protein, unknown function	1.26644	-15.1979	0.00071364
T+	PBANKA_130390	conserved Plasmodium protein, unknown function	1.2512	-12.2422	0.000272754
T+	PBANKA_140850	mitochondrial ATP synthase delta subunit, putative	1.25005	-14.0918	0.0003787	-0.366781	4	0.520729
T+	PBANKA_113580	conserved Plasmodium protein, unknown function	1.24186	-14.1915	0.000483952
T+	PBANKA_120520	conserved Plasmodium protein, unknown function	1.24067	-13.3758	0.000366732
T+	PBANKA_143430	conserved Plasmodium protein, unknown function	1.24058	-14.2724	0.000438553
T+	PBANKA_050140	conserved Plasmodium protein, unknown function	1.23825	-15.7208	0.000786815
T+	PBANKA_141180	DEAD box helicase, putative	1.23501	-15.507	0.000553864
T+	PBANKA_040260	inner membrane complex protein 1a	1.23219	-13.8544	0.000426127
T+	PBANKA_100870	conserved Plasmodium protein, unknown function	1.22769	-13.7133	0.000460686
T+	PBANKA_131940	conserved Plasmodium protein, unknown function	1.21185	-12.4783	0.000438921
T+	PBANKA_111270	conserved Plasmodium protein, unknown function	1.18417	-12.6803	0.000588675
T+	PBANKA_010200	bcs1-like protein, putative	1.18044	-13.3382	0.000659829
T+	PBANKA_040220	plasmoredoxin	1.17755	-14.2619	0.000979969
T+	PBANKA_010580	conserved Plasmodium protein, unknown function	1.17065	-12.8779	0.000690928
T-	PBANKA_142080	conserved Plasmodium protein, unknown function	-1.13033	-12.5839	0.0010124	-0.347067	10	0.770533
T-	PBANKA_093660	conserved Plasmodium protein, unknown function	-1.12252	-10.6911	0.000985803
T-	PBANKA_123670	conserved Plasmodium protein, unknown function	-1.16783	-14.254	0.000983308
T-	PBANKA_020180	TatD-like deoxyribonuclease, putative	-1.16591	-14.2887	0.000979229	-3.73374	4	0.0630763
T-	PBANKA_111990	DnaJ protein, putative	-1.15421	-13.7683	0.000967899
T-	PBANKA_062340	Pb-fam-1 protein	-1.23915	-15.6363	0.000959048
T-	PBANKA_122420	DnaJ protein, putative	-1.13895	-12.5951	0.000944454
T-	PBANKA_071320	conserved Plasmodium protein, unknown function	-1.12876	-9.73786	0.000905225
T-	PBANKA_130490	conserved Plasmodium protein, unknown function	-1.36288	-16.624	0.000892153
T-	PBANKA_101850	transcription factor 3b, putative	-1.14161	-12.195	0.000880605	0.840967	41	0.00432451
T-	PBANKA_121290	conserved Plasmodium protein, unknown function	-1.14113	-12.2422	0.000879488
T-	PBANKA_146440	conserved Plasmodium protein, unknown function, fragment	-1.46469	-17.1393	0.000879402
T-	PBANKA_120770	zinc finger protein, putative	-1.22103	-15.1924	0.000863232
T-	PBANKA_070850	conserved Plasmodium protein, unknown function	-1.15342	-13.0628	0.000858536
T-	PBANKA_132660	conserved Plasmodium protein, unknown function	-1.16956	-13.8651	0.000849481
T-	PBANKA_146270	conserved Plasmodium protein, unknown function	-1.14587	-12.1938	0.000846848	-0.143726	31	0.776379
T-	PBANKA_120060	Plasmodium exported protein, unknown function	-1.38688	-16.9178	0.000841679
T-	PBANKA_135450	60S ribosomal protein L18-2, putative	-1.14051	-11.2524	0.000835328
T-	PBANKA_071950	conserved Plasmodium protein, unknown function	-1.14002	-10.738	0.000823137
T-	PBANKA_110400	ATP-dependent helicase, putative	-1.17521	-13.9883	0.00082227
T-	PBANKA_112250	conserved Plasmodium protein, unknown function	-1.15319	-12.6569	0.000810887	-0.284565	7	0.599555
T-	PBANKA_145800	zinc finger protein, putative	-1.17491	-13.6839	0.000770978
T-	PBANKA_132750	conserved Plasmodium protein, unknown function	-1.36532	-16.5936	0.000764618
T-	PBANKA_140790	HORMA domain protein, putative	-1.24458	-15.2827	0.000764323
T-	PBANKA_122330	GTPase, Rab18, putative	-1.19117	-13.8448	0.000704082
T-	PBANKA_122470	AAA family ATPase, putative	-1.17982	-13.3778	0.000678635
T-	PBANKA_082610	prolyl-t-RNA synthase, putative	-1.33891	-16.308	0.00067005
T-	PBANKA_103400	conserved Plasmodium protein, unknown function	-1.1894	-13.7425	0.000663974
T-	PBANKA_040340	conserved Plasmodium protein, unknown function	-1.20818	-14.2265	0.000643908
T-	PBANKA_092890	conserved protein, unknown function	-1.20953	-14.0871	0.000618468
T-	PBANKA_143280	snoRNA-associated small subunit rRNA processing protein, putative	-1.1698	-11.0369	0.000613078
T-	PBANKA_081970	dihydrouridine synthase, putative	-1.17517	-11.8765	0.000600856
T-	PBANKA_145520	DEAD/DEAH helicase, putative	-1.19021	-13.0953	0.000595468
T-	PBANKA_121490	conserved Plasmodium protein, unknown function	-1.18087	-12.1729	0.000586339
T-	PBANKA_072080	conserved Plasmodium protein, unknwon function	-1.19205	-13.0515	0.000581846
T-	PBANKA_081630	conserved Plasmodium protein, unknown function	-1.20492	-13.6734	0.000578466
T-	PBANKA_101710	DNA mismatch repair protein, putative	-1.20197	-13.4739	0.000571544
T-	PBANKA_040310	1-cys-glutaredoxin-like protein-1, putative	-1.18097	-11.8563	0.000571235
T-	PBANKA_072020	conserved Plasmodium protein, unknown function	-1.19731	-13.2102	0.000561202
T-	PBANKA_060350	conserved Plasmodium protein, unknown function	-1.19356	-12.797	0.000546189
T-	PBANKA_136100	step II splicing factor, putative	-1.19452	-12.7862	0.000540321
T-	PBANKA_011200	syntaxin binding protein, putative	-1.1874	-11.6392	0.000526296
T-	PBANKA_122780	conserved Plasmodium protein, unknown function	-1.1852	-11.1623	0.000524103
T-	PBANKA_010420	calcium-binding protein, putative	-1.25261	-14.5638	0.000516818
T-	PBANKA_144710	conserved Plasmodium protein, unknown function	-1.2027	-12.9517	0.000506766
T-	PBANKA_041690	prefoldin subunit, putative	-1.74575	-17.9586	0.000505187
T-	PBANKA_041220	conserved Plasmodium protein, unknown function	-1.24723	-14.5625	0.00049197
T-	PBANKA_140680	40S ribosomal protein S27, putative	-1.26234	-14.8937	0.000478893
T-	PBANKA_111240	orotate phosphoribosyltransferase, putative	-1.30365	-15.4723	0.000475932
T-	PBANKA_103490	pre-mRNA splicing factor, putative	-1.2095	-12.8043	0.000468428
T-	PBANKA_071110	conserved Plasmodium protein, unknown function	-1.20368	-12.0962	0.000452883
T-	PBANKA_061510	queuine tRNA-ribosyltransferase, putative	-1.20794	-12.6149	0.000451609
T-	PBANKA_144150	conserved Plasmodium protein, unknown function	-1.20767	-12.3514	0.000450942
T-	PBANKA_031190	RING zinc finger protein, putative	-1.20475	-12.083	0.000450193
T-	PBANKA_124500	XAP-5 DNA binding protein, putative	-1.27115	-14.7975	0.000438215
T-	PBANKA_132080	conserved Plasmodium protein, unknown function	-1.20506	-10.708	0.00041574	1.82354	17	0.00325405
T-	PBANKA_100670	pre-mRNA splicing factor, putative	-1.22294	-12.8658	0.000404623
T-	PBANKA_080040	conserved Plasmodium protein, unknown function	-1.25444	-13.9954	0.000379532
T-	PBANKA_092300	DNA-dependent RNA polymerase, putative	-1.21511	-10.7112	0.000372237
T-	PBANKA_124230	heat shock-related protein; 58 kDa phosphoprotein	-1.22566	-12.0453	0.000362259	0.243015	122	0
T-	PBANKA_102990	AAA family ATPase, putative	-1.79875	-18.1043	0.00036042
T-	PBANKA_121150	U3 snoRNA-associated small subunit rRNA processing protein, putative	-1.24878	-13.4596	0.000338332
T-	PBANKA_124150	conserved Plasmodium protein, unknown function	-1.22669	-10.7474	0.00032752
T-	PBANKA_090520	conserved Plasmodium protein, unknown function	-1.23306	-11.9449	0.000326482
T-	PBANKA_121810	oocyst capsule protein	-1.22485	-6.2378	0.000318916
T-	PBANKA_060460	conserved protein, unknown function	-1.23507	-11.7512	0.000315031
T-	PBANKA_103640	BOP1-like protein, putative	-1.2316	-10.1752	0.000306668
T-	PBANKA_124580	conserved Plasmodium protein, unknown function	-1.28998	-14.5519	0.000303017
T-	PBANKA_092530	conserved Plasmodium protein, unknown function	-1.2448	-11.9479	0.000286893
T-	PBANKA_083270	conserved Plasmodium protein, unknown function	-1.29125	-14.2967	0.000286444
T-	PBANKA_070350	conserved Plasmodium protein, unknown function	-1.28527	-13.9802	0.000270141
T-	PBANKA_110880	conserved Plasmodium protein, unknown function	-1.30982	-14.5743	0.000268932
T-	PBANKA_122130	conserved Plasmodium protein, unknown function	-1.25225	-11.9979	0.000267201
T-	PBANKA_081650	conserved Plasmodium protein, unknown function	-1.24634	-10.9941	0.000265899
T-	PBANKA_083070	procollagen lysine 5-dioxygenase, putative	-1.38988	-15.8688	0.000262291
T-	PBANKA_144030	conserved Plasmodium protein, unknown function	-1.3035	-14.2016	0.000233846
T-	PBANKA_030540	conserved Plasmodium protein, unknown function	-1.29292	-13.7355	0.000230378
T-	PBANKA_031500	apicoplast RNA methyltransferase precursor, putative	-1.50479	-16.5491	0.000221568
T-	PBANKA_070370	RNA helicase, putative	-1.26604	-11.2295	0.000218056
T-	PBANKA_093130	dipeptidyl aminopeptidase, putative	-1.2647	-10.1799	0.000212485	-0.5216	22	0.0748828
T-	PBANKA_111660	alpha adaptin-like protein, putative, fragment	-1.82535	-17.921	0.000206051
T-	PBANKA_146100	conserved Plasmodium protein, unknown function	-1.26978	-10.8793	0.000205663
T-	PBANKA_080610	conserved Plasmodium protein, unknown function	-1.31715	-14.0386	0.000196424	-3.26842	3	0.210323
T-	PBANKA_145690	translation initiation factor SUI1, putative	-1.27547	-10.9162	0.000193127
T-	PBANKA_052190	conserved Plasmodium protein, unknown function	-1.30345	-13.4453	0.00018439
T-	PBANKA_030400	conserved Plasmodium protein, unknown function	-1.35649	-14.7361	0.000181185
T-	PBANKA_080770	kinesin-related protein, putative	-1.29385	-12.3054	0.000173898
T-	PBANKA_051330	conserved Plasmodium protein, unknown function	-1.30633	-13.2671	0.000172456
T-	PBANKA_092990	heat shock protein 90, putative	-1.30805	-13.0089	0.000164641	0.0474446	89	0.745253
T-	PBANKA_083080	leucine-rich repeat protein 8, putative	-1.29689	-11.8859	0.000159936
T-	PBANKA_082500	conserved Plasmodium protein, unknown function	-1.29082	-10.5169	0.000159242
T-	PBANKA_122270	conserved Plasmodium protein, unknown function	-1.29632	-10.9339	0.000151916
T-	PBANKA_091200	conserved Plasmodium protein, unknown function	-1.31031	-11.932	0.000137961
T-	PBANKA_060850	SNARE protein, putative	-1.33445	-13.4535	0.000137275
T-	PBANKA_131190	conserved Plasmodium protein, unknown function	-1.41181	-15.1279	0.000128602
T-	PBANKA_092060	conserved Plasmodium protein, unknown function	-1.32873	-12.4536	0.000118051
T-	PBANKA_091770	conserved Plasmodium protein, unknown function	-1.33805	-12.91	0.000114778
T-	PBANKA_082560	splicing factor 3a, putative	-1.35125	-13.4698	0.000110497	-0.879308	10	0.291665
T-	PBANKA_082060	pyridoxal 5'-phosphate dependent enzyme class III, putative	-1.36229	-13.7595	0.000107297
T-	PBANKA_130230	metacaspase-like protein	-1.68683	-17.0746	9.64634e-05
T-	PBANKA_131760	conserved Plasmodium protein, unknown function	-1.33796	-11.1621	9.51568e-05
T-	PBANKA_061650	conserved Plasmodium protein, unknown function	-1.33672	-10.6759	9.45353e-05
T-	PBANKA_020980	conserved Plasmodium protein, unknown function	-1.35369	-12.8337	9.36048e-05
T-	PBANKA_052210	conserved Plasmodium protein, unknown function	-1.36144	-13.2804	9.34656e-05
T-	PBANKA_101870	conserved Plasmodium protein, unknown function	-1.42274	-14.8116	8.56507e-05
T-	PBANKA_062300	Plasmodium exported protein, unknown function	-1.53593	-16.1458	8.55869e-05
T-	PBANKA_050490	conserved Plasmodium protein, unknown function	-1.38413	-13.7754	8.41367e-05
T-	PBANKA_120070	conserved Plasmodium protein, unknown function	-1.35533	-11.0109	7.7329e-05
T-	PBANKA_134670	60S ribosomal protein L23, putative	-1.36263	-12.0687	7.68208e-05	-0.31153	9	0.556968
T-	PBANKA_094110	conserved Plasmodium protein, unknown function	-1.35874	-10.6192	7.30628e-05	-0.0552082	19	0.551597
T-	PBANKA_146280	apicoplast dimethyladenosine synthase, putative	-1.37444	-12.7127	7.25737e-05
T-	PBANKA_062260	conserved Plasmodium protein, unknown function	-1.37182	-12.318	7.12862e-05
T-	PBANKA_134200	Qa-SNARE protein, putative	-1.36086	-9.62617	6.90908e-05
T-	PBANKA_134490	conserved Plasmodium protein, unknown function	-1.41181	-13.9089	6.44452e-05
T-	PBANKA_041560	conserved Plasmodium protein, unknown function	-1.43365	-14.4981	6.15681e-05
T-	PBANKA_134990	conserved Plasmodium protein, unknown function	-1.40628	-13.395	5.81272e-05
T-	PBANKA_092900	tRNA m(1)G methyltransferase, putative	-1.3855	-11.646	5.62106e-05
T-	PBANKA_090550	conserved Plasmodium protein, unknown function	-1.42045	-13.8368	5.43731e-05
T-	PBANKA_131340	conserved Plasmodium protein, unknown function	-1.40978	-13.237	5.25771e-05
T-	PBANKA_051690	S-adenosylmethionine decarboxylase, putative	-1.39107	-10.35	4.90076e-05
T-	PBANKA_111760	conserved Plasmodium protein, unknown function	-1.40262	-12.1069	4.83655e-05
T-	PBANKA_122550	conserved Plasmodium protein, unknown function	-1.40084	-11.3113	4.5946e-05	1.41447	84	0.0190854
T-	PBANKA_122630	conserved Plasmodium protein, unknown function	-1.41552	-12.763	4.50899e-05
T-	PBANKA_111670	alpha adaptin-like protein, putative, fragment	-1.42821	-13.2831	4.44084e-05
T-	PBANKA_100510	mitochondrial carrier protein, putative	-1.48165	-14.6886	4.40822e-05
T-	PBANKA_133000	conserved Plasmodium protein, unknwon function	-1.68862	-16.6356	4.05238e-05
T-	PBANKA_080760	40S ribosomal protein S11, putative	-1.41571	-11.9151	4.00116e-05	-0.696102	38	0
T-	PBANKA_124700	Pb-fam protein	-3.75024	-20.1265	3.97989e-05
T-	PBANKA_134280	nicotinic acid mononucleotide adenyltransferase	-1.48927	-14.7165	3.91026e-05
T-	PBANKA_051310	conserved Plasmodium protein, unknown function	-1.43624	-12.5755	3.40674e-05
T-	PBANKA_122480	conserved Plasmodium protein, unknown function	-1.57391	-15.5855	3.39105e-05
T-	PBANKA_030150	nucleolar preribosomal assembly protein, putative	-1.4504	-13.1405	3.2058e-05
T-	PBANKA_113440	conserved Plasmodium protein, unknown function	-1.434	-11.843	3.19705e-05
T-	PBANKA_123920	cytosolic preribosomal GTP-binding protein, putative	-1.51714	-14.6781	2.9178e-05
T-	PBANKA_100220	p36 protein	-1.56036	-15.3255	2.81392e-05
T-	PBANKA_100810	GTPase, putative	-1.48229	-13.9028	2.73317e-05
T-	PBANKA_103740	conserved Plasmodium protein, unknown function	-1.46494	-13.0767	2.68499e-05
T-	PBANKA_146450	DEAD/DEAH helicase, putative	-1.48656	-13.7194	2.43237e-05
T-	PBANKA_130500	conserved Plasmodium protein, unknown function	-1.47517	-11.7454	1.89451e-05
T-	PBANKA_081380	conserved Plasmodium protein, unknown function	-1.50322	-13.5064	1.87271e-05
T-	PBANKA_144780	conserved Plasmodium protein, unknown function	-1.49147	-12.9947	1.86817e-05
T-	PBANKA_091480	conserved Plasmodium protein, unknown function	-3.01182	-19.4971	1.83781e-05
T-	PBANKA_133010	large ribosomal subunit assembling protein, putative	-1.49253	-11.9526	1.57995e-05
T-	PBANKA_040620	conserved Plasmodium protein, unknown function	-1.53469	-13.7997	1.43977e-05
T-	PBANKA_123700	S-adenosylmethionine-dependent methyltransferase, putative	-1.50736	-12.5084	1.40696e-05
T-	PBANKA_031300	conserved Plasmodium protein, unknown function	-1.52606	-13.1439	1.2425e-05
T-	PBANKA_031060	conserved protein, unknown function	-1.5094	-10.7583	1.15225e-05
T-	PBANKA_090310	nucleolar preribosomal assembly protein, putative	-1.60032	-14.7994	1.15111e-05
T-	PBANKA_111440	kinase, putative	-1.53875	-13.2623	1.13738e-05
T-	PBANKA_121900	heat shock protein 90, putative	-1.52244	-12.2275	1.11252e-05
T-	PBANKA_080860	conserved Plasmodium protein, unknown function	-1.52289	-12.088	1.07928e-05
T-	PBANKA_103070	conserved Plasmodium protein, unknown function	-1.87977	-16.9765	1.04334e-05
T-	PBANKA_102100	conserved Plasmodium protein, unknown function	-1.52892	-12.113	9.947e-06
T-	PBANKA_131570	rhoptry neck protein 2	-1.7949	-16.3476	9.1989e-06
T-	PBANKA_133900	vacuolar protein sorting protein 52, putative	-1.56037	-13.5015	9.09089e-06
T-	PBANKA_060050	XPA binding protein 1, putative	-1.57324	-13.7072	8.73939e-06	-0.987791	6	0.601123
T-	PBANKA_124320	conserved Plasmodium protein, unknown function	-1.55005	-12.6606	8.53765e-06
T-	PBANKA_114330	conserved Plasmodium protein, unknown function	-1.55176	-12.6366	8.2524e-06
T-	PBANKA_101900	conserved Plasmodium protein, unknown function	-1.57113	-13.4554	8.02787e-06
T-	PBANKA_020950	ATP dependent RNA helicase, putative	-1.55501	-12.0462	7.07752e-06
T-	PBANKA_111920	conserved Plasmodium protein, unknown function	-1.55774	-7.53021	5.6844e-06
T-	PBANKA_020170	conserved Plasmodium protein, unknown function	-1.56878	-10.3847	5.19888e-06
T-	PBANKA_030420	transcription factor, putative	-1.66961	-14.8554	5.10752e-06
T-	PBANKA_142320	ATPase, putative	-1.61613	-13.5283	4.53297e-06
T-	PBANKA_051320	conserved Plasmodium protein, unknown function	-1.64488	-13.735	3.50728e-06
T-	PBANKA_060660	conserved Plasmodium protein, unknown function	-1.67196	-13.9325	2.69002e-06
T-	PBANKA_030530	small ribosomal subunit assembling protein, putative	-1.64765	-13.0877	2.57231e-06
T-	PBANKA_114550	conserved Plasmodium protein, unknown function	-1.78768	-15.5417	2.57199e-06
T-	PBANKA_134950	conserved Plasmodium protein, unknown function	-1.67391	-13.7165	2.39145e-06
T-	PBANKA_101350	cytosolic preribosomal GTPase, putative	-1.65152	-12.9615	2.36198e-06
T-	PBANKA_041260	conserved Plasmodium protein, unknown function	-1.94414	-16.5655	2.08909e-06
T-	PBANKA_134720	nucleotidyltransferase, putative	-1.63979	-10.091	1.97051e-06
T-	PBANKA_112970	DEAD/DEAH box ATP-dependent RNA helicase, putative	-1.64911	-11.5423	1.92233e-06
T-	PBANKA_122970	conserved Plasmodium protein, unknown function	-1.69772	-13.7486	1.749e-06
T-	PBANKA_130890	histidine -- tRNA ligase, putative	-1.73481	-14.4576	1.55655e-06	-0.346855	9	0.857937
T-	PBANKA_121590	conserved Plasmodium protein, unknown function	-2.07236	-16.8744	1.39196e-06
T-	PBANKA_020550	conserved Plasmodium protein, unknown function	-2.07572	-16.7968	1.18277e-06
T-	PBANKA_060590	conserved Plasmodium protein, unknown function	-1.82022	-15.1743	1.07361e-06
T-	PBANKA_123930	conserved Plasmodium protein, unknown function	-2.21225	-17.1958	1.04599e-06
T-	PBANKA_113090	methyltransferase, putative	-1.68831	-10.5115	1.02705e-06
T-	PBANKA_145230	conserved Plasmodium protein, unknown function	-1.72759	-13.4641	1.01254e-06
T-	PBANKA_113530	conserved Plasmodium protein, unknown function	-1.77948	-14.5719	9.76646e-07
T-	PBANKA_091600	conserved Plasmodium protein, unknown function	-1.69298	-10.1496	9.49645e-07
T-	PBANKA_140670	carbamoyl phosphate synthetase, putative	-1.71499	-12.7702	9.47887e-07	-0.187143	95	0.767174
T-	PBANKA_093920	nucleolar rRNA processing protein, putative	-1.72352	-13.0907	9.28954e-07
T-	PBANKA_051260	conserved Plasmodium protein, unknown function	-1.73977	-13.3709	8.24645e-07
T-	PBANKA_140780	U4/U6 small nuclear ribonuclear protein, putative	-1.82578	-15.0719	7.91523e-07	-1.08941	5	0.226233
T-	PBANKA_122460	conserved Plasmodium protein, unknown function	-1.7372	-10.7363	5.25913e-07
T-	PBANKA_123460	conserved Plasmodium protein, unknown function	-1.75075	-9.9259	4.13351e-07
T-	PBANKA_101520	diphthamide synthesis protein, putative	-1.76599	-9.73212	3.30024e-07
T-	PBANKA_060960	heat shock protein 20, putative	-1.76654	-9.64029	3.2622e-07	-2.58871	26	0.00362898
T-	PBANKA_080460	AAA family ATPase, putative	-1.84705	-14.1917	3.05802e-07	0.716855	3	0.0614575
T-	PBANKA_031420	calcium dependent protein kinase 1	-3.94257	-16.5954	1.72041e-18	-1.2948	27	0.0806616
T-	PBANKA_112340	anaphase-promoting complex subunit, putative	-2.29166	-17.0518	2.91915e-07
T-	PBANKA_130400	conserved Plasmodium protein, unknown function	-1.80589	-11.5798	2.11254e-07
T-	PBANKA_123320	cyclin, putative	-1.80302	-10.7152	2.03311e-07
T-	PBANKA_101700	CorA-like Mg2+ transporter protein, putative	-1.80626	-10.9095	1.95758e-07
T-	PBANKA_020660	asparagine and aspartate rich protein 2, putative	-1.83519	-13.0598	1.93781e-07
T-	PBANKA_100270	ATP-dependent RNA helicase, putative	-1.87006	-13.8317	1.63298e-07
T-	PBANKA_010970	SWI/SNF-related matrix-associated actin- dependent regulator of chromatin	-1.88492	-14.0797	1.63123e-07	-0.220725	5	0.836799
T-	PBANKA_103510	fibrillarin, putative	-1.85859	-12.3952	1.13338e-07	-0.693524	12	0
T-	PBANKA_131560	ribosome biogenesis protein tsr1, putative	-1.89419	-13.1895	8.6238e-08
T-	PBANKA_103790	conserved Plasmodium protein, unknown function	-2.12921	-16.005	8.45218e-08
T-	PBANKA_010090	ATP dependent RNA helicase, putative	-1.88667	-12.6256	7.96171e-08	-0.567172	30	0.321298
T-	PBANKA_102750	RNA polymerase small subunit, putative	-2.08452	-15.6761	7.66614e-08
T-	PBANKA_060340	conserved Plasmodium protein, unknown function	-1.87394	-11.3346	7.48167e-08
T-	PBANKA_122350	RNA helicase, putative	-1.92422	-12.829	4.87362e-08
T-	PBANKA_083240	conserved Plasmodium protein, unknown function	-1.9449	-13.2858	4.24807e-08
T-	PBANKA_103770	mitochondrial ribosomal protein L16 precursor, putative	-2.19646	-16.017	3.65915e-08
T-	PBANKA_081110	helicase, putative	-2.0819	-15.2631	3.22086e-08	0.158973	6	0.719166
T-	PBANKA_144340	conserved Plasmodium protein, unknown function	-1.93055	-11.3645	3.2057e-08
T-	PBANKA_124030	conserved Plasmodium protein, unknown function	-2.5304	-17.2718	2.9091e-08
T-	PBANKA_030430	adenylosuccinate lyase, putative	-2.01798	-14.2602	2.5518e-08
T-	PBANKA_112930	microtubule-associated protein ytm1 homologue, putative	-2.14224	-15.5363	2.43395e-08
T-	PBANKA_081860	ATP-dependent RNA helicase, putative	-2.29156	-16.211	1.37597e-08	-1.73538	8	0
T-	PBANKA_124370	conserved Plasmodium protein, unknown function	-2.05954	-14.1685	1.37416e-08
T-	PBANKA_145770	conserved Plasmodium protein, unknown function	-2.01761	-7.88007	6.90897e-09
T-	PBANKA_111290	conserved Plasmodium protein, unknown function	-2.09248	-13.8196	6.49114e-09
T-	PBANKA_091880	RNA methyltransferase, putative	-2.1723	-14.6786	4.27877e-09
T-	PBANKA_121600	iron-sulfur cluster assembly accessory protein, putative	-2.10856	-13.5095	3.9445e-09
T-	PBANKA_061880	DEAD box helicase, putative	-2.07791	-11.9982	3.60476e-09
T-	PBANKA_051210	conserved Plasmodium protein, unknown function	-2.10362	-13.1043	3.41167e-09
T-	PBANKA_134580	conserved Plasmodium protein, unknown function	-2.07758	-11.3405	3.16633e-09
T-	PBANKA_051580	conserved Plasmodium protein, unknown function	-2.18226	-14.3129	2.43639e-09
T-	PBANKA_080690	conserved Plasmodium protein, unknown function	-2.82375	-17.3453	2.03199e-09
T-	PBANKA_103080	conserved Plasmodium protein, unknown function	-3.85541	-19.0739	1.92086e-09
T-	PBANKA_100680	40S ribosomal processing protein, putative	-2.1598	-13.3095	1.56604e-09
T-	PBANKA_091470	conserved Plasmodium protein, unknown function	-2.68855	-16.9082	1.27809e-09
T-	PBANKA_100650	peptidase, M22 family, putative	-2.15776	-12.431	1.11473e-09
T-	PBANKA_131180	U3 snoRNA-associated small subunit rRNA processing protein, putative	-2.22265	-12.5593	3.90667e-10
T-	PBANKA_021490	Pb-fam-1 protein	-2.60125	-16.4188	3.50222e-10
T-	PBANKA_112640	transportin, putative	-2.30784	-14.3373	3.36784e-10	0.0563612	37	0.42652
T-	PBANKA_112980	conserved Plasmodium protein, unknown function	-2.25818	-11.2726	1.58968e-10	2.15761	9	0.0562813
T-	PBANKA_030490	serine repeat antigen 3	-2.43713	-15.0959	1.53374e-10
T-	PBANKA_132760	conserved Plasmodium protein, unknown function	-2.75585	-16.4986	7.98612e-11
T-	PBANKA_122790	conserved Plasmodium protein, unknown function	-2.34187	-12.9774	6.50143e-11
T-	PBANKA_132800	serine/threonine protein phosphatase, putative	-2.8859	-16.1623	2.50233e-12
T-	PBANKA_092190	conserved Plasmodium protein, unknown function	-2.57053	-11.5609	6.74308e-13
T-	PBANKA_041240	zinc finger protein, putative	-2.64588	-13.7668	6.12819e-13
T-	PBANKA_050120	up-regulated in infective sporozoites	-3.18094	-16.7105	5.19605e-13
T-	PBANKA_092440	splicing factor, putative	-2.66491	-13.5643	3.44777e-13
T-	PBANKA_080150	conserved Plasmodium protein, unknown function	-3.31094	-16.4884	1.72015e-14
T-	PBANKA_070340	conserved Plasmodium protein, unknown function	-2.78901	-12.2476	1.39372e-14
T-	PBANKA_050620	conserved Plasmodium protein, unknown function	-2.87016	-12.4945	3.33713e-15
T-	PBANKA_103020	conserved Plasmodium protein, unknown function	-3.06458	-14.5169	8.22641e-16
T-	PBANKA_100640	conserved Plasmodium protein, unknown function	-2.92736	-9.40994	5.23757e-16
T-	PBANKA_144020	conserved Plasmodium protein, unknown function	-3.68205	-15.8737	1.75881e-18
T-	PBANKA_130900	RNA helicase, putative	-3.47322	-14.5518	4.27735e-19
T-	PBANKA_120700	small subunit rRNA processing protein, putative	-3.70965	-13.5198	4.05179e-22
T-	PBANKA_102950	conserved Plasmodium protein, unknown function	-4.39178	-15.9981	9.85928e-24
T-	PBANKA_110490	UDP-N-acetyl glucosamine:UMP antiporter, putative	-4.40767	-14.3528	1.31526e-27
T-	PBANKA_061390	conserved Plasmodium protein, unknown function	-4.66028	-15.1804	3.73916e-28
T-	PBANKA_061380	large ribosomal subunit assembling factor, putative	-4.77925	-14.9396	9.0575e-30
